# Supplementary material for: 1-(Diphenyl­phosphinothio­yl)-2-[(4-methyl­phen­yl)meth­oxy­meth­yl]ferrocene
Source: Acta Crystallogr Sect E Struct Rep Online. 2010 Oct 20;66(Pt 11):m1417–8. doi: 10.1107/S1600536810040791 (PMC3009340; doi:10.1107/S1600536810040791)
Supplement: Supplementary file 1 [file e-66-m1417-sup1.cif]

##############################################################################
###                                                                        ###
###        Electronic paper (Acta Crystallographica Section E)             ###
###                                                                        ###
##############################################################################
#                                                                            #
# This CIF contains the data in a paper accepted for publication in Acta     #
# Crystallographica Section E. It conforms to the requirements of Notes      #
# for Authors for Section E, and has been peer reviewed under the auspices   #
# of the IUCr Commission on Journals.                                        #
#                                                                            #
# Full details of the Crystallographic Information File format               #
# are given in the paper "The Crystallographic Information File (CIF):       #
# a New Standard Archive File for Crystallography" by S. R. Hall, F. H.      #
# Allen and I. D. Brown [Acta Cryst. (1991), A47, 655-685].                  #
#                                                                            #
# The current version of the core CIF dictionary is obtainable from          #
# ftp://ftp.iucr.org/pub/cif_core.dic. The current version number is 2.4.    #
#                                                                            #
# Software is freely available for graphical display of the structure(s) in  #
# this CIF.  For information consult the CIF home page http://www.iucr.org/  #
# cif/home.html                                                              #
#                                                                            #
# This file may be used for bona fide research purposes within the           #
# scientific community so long as proper attribution is given to the journal # 
# article from which it was obtained.                                        #
#                                                                            #
##############################################################################
                                             
data_I
_audit_creation_method     SHELXL-97
_chemical_name_systematic
;
1-(Diphenylphosphinothioyl)-2-[(4-methylphenyl)methoxymethyl]ferrocene
;
_chemical_name_common     ?
_chemical_formula_moiety     'C31 H29 Fe O P S'
_chemical_formula_sum     'C31 H29 Fe O P S'
_chemical_formula_iupac     '[Fe (C5 H5) (C26 H24 O P S)]'
_chemical_formula_weight     536.43
_chemical_melting_point     ?
_symmetry_cell_setting     triclinic
_symmetry_space_group_name_H-M     'P -1'
_symmetry_space_group_name_Hall     '-P 1'
loop_
    _symmetry_equiv_pos_as_xyz
    'x, y, z'
    '-x, -y, -z'
_cell_length_a     9.0614(4)
_cell_length_b     14.9924(8)
_cell_length_c     19.1180(10)
_cell_angle_alpha     78.192(3)
_cell_angle_beta     88.526(3)
_cell_angle_gamma     86.917(3)
_cell_volume     2538.3(2)
_cell_formula_units_Z     4
_cell_measurement_reflns_used     9957
_cell_measurement_theta_min     1.6
_cell_measurement_theta_max     26.0
_cell_measurement_temperature     180(2)
_exptl_crystal_description     flattened
_exptl_crystal_colour     yellow
_exptl_crystal_size_max     0.375
_exptl_crystal_size_mid     0.125
_exptl_crystal_size_min     0.038
_exptl_crystal_density_diffrn     1.404
_exptl_crystal_density_meas     ?
_exptl_crystal_density_method     'not measured'
_exptl_crystal_F_000     1120
_exptl_absorpt_coefficient_mu     0.763
_exptl_absorpt_correction_type     multi-scan
_exptl_absorpt_process_details     '(SADABS; Bruker, 2007)'
_exptl_absorpt_correction_T_min     0.708
_exptl_absorpt_correction_T_max     1.0
_exptl_special_details
;
;
_diffrn_ambient_temperature     180(2)
_diffrn_radiation_type     MoK\a
_diffrn_radiation_wavelength     0.71073
_diffrn_radiation_source     'sealed tube'
_diffrn_radiation_monochromator     'graphite'
_diffrn_measurement_device_type     'Bruker APEXII CCD area-detector'
_diffrn_measurement_method     '\f and \w'
_diffrn_detector_area_resol_mean     ?
_diffrn_reflns_number     38324
_diffrn_reflns_av_R_equivalents     0.0496
_diffrn_reflns_av_sigmaI/netI     0.0514
_diffrn_reflns_theta_min     1.09
_diffrn_reflns_theta_max     25.03
_diffrn_reflns_theta_full     25.00
_diffrn_measured_fraction_theta_max     0.982
_diffrn_measured_fraction_theta_full     0.982
_diffrn_reflns_limit_h_min     -10
_diffrn_reflns_limit_h_max     10
_diffrn_reflns_limit_k_min     -17
_diffrn_reflns_limit_k_max     17
_diffrn_reflns_limit_l_min     -22
_diffrn_reflns_limit_l_max     22
_diffrn_standards_number     ?
_diffrn_standards_interval_count     ?
_diffrn_standards_interval_time     ?
_diffrn_standards_decay_%     ?
_refine_special_details
;
Refinement of <i>F</i>^2^ against ALL reflections. The weighted <i>R</i>-factor
<i>wR</i> and goodness of fit <i>S</i> are based on <i>F</i>^2^, conventional
<i>R</i>-factors <i>R</i> are based on <i>F</i>, with <i>F</i> set to zero for
negative <i>F</i>^2^. The threshold expression of <i>F</i>^2^ >
\s(<i>F</i>^2^) is used only for calculating <i>R</i>-factors(gt) <i>etc</i>.
and is not relevant to the choice of reflections for refinement.
<i>R</i>-factors based on <i>F</i>^2^ are statistically about twice as large
as those based on <i>F</i>, and <i>R</i>- factors based on ALL data will be
even larger.
;
_reflns_number_total     8800
_reflns_number_gt     6532
_reflns_threshold_expression     I>2\s(I)
_refine_ls_structure_factor_coef     Fsqd
_refine_ls_matrix_type     full
_refine_ls_R_factor_all     0.0666
_refine_ls_R_factor_gt     0.0405
_refine_ls_wR_factor_gt     0.0950
_refine_ls_wR_factor_ref     0.1081
_refine_ls_goodness_of_fit_ref     1.034
_refine_ls_restrained_S_all     1.034
_refine_ls_number_reflns     8800
_refine_ls_number_parameters     631
_refine_ls_number_restraints     0
_refine_ls_hydrogen_treatment     constr
_refine_ls_weighting_scheme     calc
_refine_ls_weighting_details
         'calc w=1/[\s^2^(Fo^2^)+(0.0519P)^2^+1.7686P] where P=(Fo^2^+2Fc^2^)/3'
_atom_sites_solution_hydrogens     geom
_atom_sites_solution_primary     direct
_atom_sites_solution_secondary     difmap
_refine_ls_shift/su_max     0.001
_refine_ls_shift/su_mean     0.000
_refine_diff_density_max     0.465
_refine_diff_density_min     -0.352
_refine_ls_extinction_method     none
_refine_ls_extinction_coef     ?
loop_
    _atom_type_symbol
    _atom_type_description
    _atom_type_scat_dispersion_real
    _atom_type_scat_dispersion_imag
    _atom_type_scat_source
    'C' 'C' 0.0033 0.0016
                         'International Tables Vol C Tables 4.2.6.8 and 6.1.1.4'
    'H' 'H' 0.0000 0.0000
                         'International Tables Vol C Tables 4.2.6.8 and 6.1.1.4'
    'P' 'P' 0.1023 0.0942
                         'International Tables Vol C Tables 4.2.6.8 and 6.1.1.4'
    'S' 'S' 0.1246 0.1234
                         'International Tables Vol C Tables 4.2.6.8 and 6.1.1.4'
    'Fe' 'Fe' 0.3463 0.8444
                         'International Tables Vol C Tables 4.2.6.8 and 6.1.1.4'
    'O' 'O' 0.0106 0.0060
                         'International Tables Vol C Tables 4.2.6.8 and 6.1.1.4'
_computing_data_collection     'APEX2 (Bruker, 2007)'
_computing_cell_refinement     'SAINT (Bruker, 2007)'
_computing_data_reduction     'SAINT (Bruker, 2007)'
_computing_structure_solution     'SIR97 (Altomare <i>et al.</i>, 1999)'
_computing_structure_refinement     'SHELXL97 (Sheldrick, 2008)'
_computing_molecular_graphics
;
ORTEPIII (Burnett & Johnson, 1996), ORTEP-3 for Windows (Farrugia,
1997) and
PLATON (Spek, 2009)
;
_computing_publication_material     'WinGX (Farrugia, 1999)'
loop_
    _atom_site_type_symbol
    _atom_site_label
    _atom_site_fract_x
    _atom_site_fract_y
    _atom_site_fract_z
    _atom_site_U_iso_or_equiv
    _atom_site_adp_type
    _atom_site_calc_flag
    _atom_site_refinement_flags
    _atom_site_occupancy
    _atom_site_disorder_assembly
    _atom_site_disorder_group
    Fe Fe1 0.86195(5) 0.76305(3) 0.43370(2) 0.02412(13) Uani d . 1 . .
    S S1 0.46967(9) 0.68675(6) 0.34969(4) 0.0296(2) Uani d . 1 . .
    P P1 0.66077(9) 0.70617(5) 0.29960(4) 0.01973(18) Uani d . 1 . .
    O O1 0.7652(2) 0.48562(14) 0.42809(11) 0.0265(5) Uani d . 1 . .
    C C11 0.8218(3) 0.6972(2) 0.35406(15) 0.0211(7) Uani d . 1 . .
    C C12 0.8532(3) 0.6330(2) 0.42012(15) 0.0221(7) Uani d . 1 . .
    C C13 0.9978(4) 0.6477(2) 0.44049(16) 0.0277(7) Uani d . 1 . .
    H H13 1.0474 0.6143 0.4816 0.033 Uiso calc R 1 . .
    C C14 1.0566(4) 0.7201(2) 0.38963(16) 0.0304(8) Uani d . 1 . .
    H H14 1.1513 0.7439 0.3911 0.036 Uiso calc R 1 . .
    C C15 0.9489(3) 0.7511(2) 0.33610(16) 0.0249(7) Uani d . 1 . .
    H H15 0.9592 0.7990 0.2955 0.030 Uiso calc R 1 . .
    C C16 0.6693(4) 0.8230(3) 0.4632(2) 0.0437(10) Uani d . 1 . .
    H H16 0.5733 0.8142 0.4477 0.052 Uiso calc R 1 . .
    C C17 0.7395(4) 0.7716(2) 0.52380(19) 0.0382(9) Uani d . 1 . .
    H H17 0.6997 0.7220 0.5565 0.046 Uiso calc R 1 . .
    C C18 0.8798(4) 0.8065(3) 0.52788(18) 0.0395(9) Uani d . 1 . .
    H H18 0.9513 0.7842 0.5635 0.047 Uiso calc R 1 . .
    C C19 0.8949(5) 0.8799(3) 0.4698(2) 0.0475(10) Uani d . 1 . .
    H H19 0.9781 0.9166 0.4597 0.057 Uiso calc R 1 . .
    C C20 0.7653(5) 0.8900(3) 0.4292(2) 0.0500(11) Uani d . 1 . .
    H H20 0.7461 0.9339 0.3866 0.060 Uiso calc R 1 . .
    C C1 0.7525(4) 0.5638(2) 0.45980(15) 0.0254(7) Uani d . 1 . .
    H H36A 0.7803 0.5469 0.5107 0.030 Uiso calc R 1 . .
    H H36B 0.6492 0.5893 0.4571 0.030 Uiso calc R 1 . .
    C C3 0.6495(4) 0.4250(2) 0.45102(17) 0.0313(8) Uani d . 1 . .
    H H37A 0.5524 0.4563 0.4375 0.038 Uiso calc R 1 . .
    H H37B 0.6508 0.4043 0.5036 0.038 Uiso calc R 1 . .
    C C111 0.6993(3) 0.62643(19) 0.24091(15) 0.0216(7) Uani d . 1 . .
    C C112 0.8372(4) 0.5835(2) 0.23597(16) 0.0262(7) Uani d . 1 . .
    H H112 0.9173 0.5975 0.2622 0.031 Uiso calc R 1 . .
    C C113 0.8583(4) 0.5199(2) 0.19264(16) 0.0314(8) Uani d . 1 . .
    H H113 0.9531 0.4907 0.1892 0.038 Uiso calc R 1 . .
    C C114 0.7422(4) 0.4988(2) 0.15454(16) 0.0303(8) Uani d . 1 . .
    H H114 0.7564 0.4539 0.1261 0.036 Uiso calc R 1 . .
    C C115 0.6057(4) 0.5429(2) 0.15788(16) 0.0305(8) Uani d . 1 . .
    H H115 0.5265 0.5297 0.1306 0.037 Uiso calc R 1 . .
    C C116 0.5838(4) 0.6062(2) 0.20070(15) 0.0263(7) Uani d . 1 . .
    H H116 0.4893 0.6363 0.2029 0.032 Uiso calc R 1 . .
    C C121 0.6664(3) 0.8185(2) 0.24244(15) 0.0210(7) Uani d . 1 . .
    C C122 0.5694(4) 0.8880(2) 0.25657(17) 0.0298(8) Uani d . 1 . .
    H H122 0.4989 0.8754 0.2945 0.036 Uiso calc R 1 . .
    C C123 0.5750(4) 0.9750(2) 0.21573(18) 0.0365(9) Uani d . 1 . .
    H H123 0.5088 1.0222 0.2258 0.044 Uiso calc R 1 . .
    C C124 0.6769(4) 0.9935(2) 0.16011(18) 0.0377(9) Uani d . 1 . .
    H H124 0.6820 1.0537 0.1327 0.045 Uiso calc R 1 . .
    C C125 0.7710(4) 0.9245(2) 0.14449(17) 0.0320(8) Uani d . 1 . .
    H H125 0.8395 0.9370 0.1057 0.038 Uiso calc R 1 . .
    C C126 0.7657(4) 0.8369(2) 0.18535(16) 0.0276(7) Uani d . 1 . .
    H H126 0.8301 0.7894 0.1743 0.033 Uiso calc R 1 . .
    C C311 0.6746(3) 0.3453(2) 0.41541(16) 0.0265(7) Uani d . 1 . .
    C C312 0.6859(4) 0.3588(2) 0.34178(17) 0.0294(8) Uani d . 1 . .
    H H32 0.6723 0.4188 0.3140 0.035 Uiso calc R 1 . .
    C C313 0.7166(4) 0.2868(2) 0.30777(17) 0.0290(8) Uani d . 1 . .
    H H33 0.7233 0.2979 0.2571 0.035 Uiso calc R 1 . .
    C C314 0.7379(4) 0.1983(2) 0.34682(17) 0.0294(8) Uani d . 1 . .
    C C315 0.7238(4) 0.1845(2) 0.42090(19) 0.0387(9) Uani d . 1 . .
    H H35 0.7354 0.1244 0.4487 0.046 Uiso calc R 1 . .
    C C316 0.6934(4) 0.2567(2) 0.45458(18) 0.0356(9) Uani d . 1 . .
    H H38 0.6853 0.2456 0.5052 0.043 Uiso calc R 1 . .
    C C317 0.7759(4) 0.1206(2) 0.3098(2) 0.0430(9) Uani d . 1 . .
    H H30A 0.8552 0.0812 0.3355 0.064 Uiso calc R 1 . .
    H H30B 0.8089 0.1448 0.2607 0.064 Uiso calc R 1 . .
    H H30C 0.6884 0.0851 0.3091 0.064 Uiso calc R 1 . .
    Fe Fe2 0.42478(5) 0.23170(3) 0.05815(2) 0.02081(12) Uani d . 1 . .
    S S2 0.01485(9) 0.26601(6) 0.15842(4) 0.0312(2) Uani d . 1 . .
    P P2 0.20642(9) 0.26407(5) 0.20415(4) 0.02038(18) Uani d . 1 . .
    O O2 0.2595(2) 0.50360(14) 0.07561(11) 0.0254(5) Uani d . 1 . .
    C C21 0.3631(3) 0.2845(2) 0.14494(15) 0.0203(7) Uani d . 1 . .
    C C22 0.3757(3) 0.35567(19) 0.08177(15) 0.0215(7) Uani d . 1 . .
    C C23 0.5249(3) 0.3510(2) 0.05618(16) 0.0255(7) Uani d . 1 . .
    H H23 0.5650 0.3900 0.0155 0.031 Uiso calc R 1 . .
    C C24 0.6032(3) 0.2784(2) 0.10168(16) 0.0264(7) Uani d . 1 . .
    H H24 0.7043 0.2603 0.0964 0.032 Uiso calc R 1 . .
    C C25 0.5056(3) 0.2372(2) 0.15631(15) 0.0217(7) Uani d . 1 . .
    H H25 0.5299 0.1870 0.1940 0.026 Uiso calc R 1 . .
    C C26 0.5004(4) 0.1334(2) 0.00378(17) 0.0313(8) Uani d . 1 . .
    H H26 0.5984 0.1074 0.0043 0.038 Uiso calc R 1 . .
    C C27 0.3842(4) 0.1002(2) 0.05133(17) 0.0312(8) Uani d . 1 . .
    H H27 0.3903 0.0482 0.0892 0.037 Uiso calc R 1 . .
    C C28 0.2568(4) 0.1588(2) 0.03218(18) 0.0347(8) Uani d . 1 . .
    H H28 0.1626 0.1529 0.0551 0.042 Uiso calc R 1 . .
    C C29 0.2949(4) 0.2274(2) -0.02704(17) 0.0337(8) Uani d . 1 . .
    H H29 0.2307 0.2756 -0.0509 0.040 Uiso calc R 1 . .
    C C30 0.4457(4) 0.2116(2) -0.04452(16) 0.0317(8) Uani d . 1 . .
    H H30 0.5004 0.2474 -0.0821 0.038 Uiso calc R 1 . .
    C C2 0.2585(4) 0.4224(2) 0.04715(15) 0.0252(7) Uani d . 1 . .
    H H41A 0.2765 0.4374 -0.0051 0.030 Uiso calc R 1 . .
    H H41B 0.1607 0.3954 0.0561 0.030 Uiso calc R 1 . .
    C C4 0.1403(4) 0.5657(2) 0.04868(16) 0.0259(7) Uani d . 1 . .
    H H42A 0.0452 0.5370 0.0626 0.031 Uiso calc R 1 . .
    H H42B 0.1467 0.5814 -0.0041 0.031 Uiso calc R 1 . .
    C C211 0.2497(3) 0.1565(2) 0.26664(15) 0.0217(7) Uani d . 1 . .
    C C212 0.1717(4) 0.0799(2) 0.26451(17) 0.0326(8) Uani d . 1 . .
    H H212 0.1015 0.0817 0.2282 0.039 Uiso calc R 1 . .
    C C213 0.1970(4) 0.0005(2) 0.3159(2) 0.0425(9) Uani d . 1 . .
    H H213 0.1425 -0.0516 0.3150 0.051 Uiso calc R 1 . .
    C C214 0.3006(4) -0.0030(2) 0.36819(18) 0.0397(9) Uani d . 1 . .
    H H214 0.3182 -0.0577 0.4027 0.048 Uiso calc R 1 . .
    C C215 0.3783(4) 0.0726(2) 0.37037(17) 0.0348(8) Uani d . 1 . .
    H H215 0.4496 0.0700 0.4064 0.042 Uiso calc R 1 . .
    C C216 0.3531(4) 0.1524(2) 0.32022(16) 0.0271(7) Uani d . 1 . .
    H H216 0.4064 0.2047 0.3223 0.033 Uiso calc R 1 . .
    C C221 0.2101(3) 0.3491(2) 0.25909(15) 0.0209(7) Uani d . 1 . .
    C C222 0.0866(4) 0.3630(2) 0.30094(16) 0.0273(7) Uani d . 1 . .
    H H222 0.0038 0.3267 0.3013 0.033 Uiso calc R 1 . .
    C C223 0.0824(4) 0.4289(2) 0.34197(16) 0.0317(8) Uani d . 1 . .
    H H223 -0.0027 0.4380 0.3702 0.038 Uiso calc R 1 . .
    C C224 0.2031(4) 0.4816(2) 0.34168(16) 0.0289(8) Uani d . 1 . .
    H H224 0.1996 0.5283 0.3687 0.035 Uiso calc R 1 . .
    C C225 0.3280(4) 0.4669(2) 0.30249(16) 0.0303(8) Uani d . 1 . .
    H H225 0.4118 0.5019 0.3039 0.036 Uiso calc R 1 . .
    C C226 0.3321(4) 0.4010(2) 0.26091(16) 0.0266(7) Uani d . 1 . .
    H H226 0.4184 0.3913 0.2336 0.032 Uiso calc R 1 . .
    C C411 0.1469(3) 0.6503(2) 0.07826(16) 0.0231(7) Uani d . 1 . .
    C C412 0.1922(4) 0.6465(2) 0.14800(17) 0.0300(8) Uani d . 1 . .
    H H44 0.2183 0.5892 0.1777 0.036 Uiso calc R 1 . .
    C C413 0.1995(4) 0.7254(2) 0.17434(18) 0.0339(8) Uani d . 1 . .
    H H45 0.2301 0.7212 0.2221 0.041 Uiso calc R 1 . .
    C C414 0.1630(4) 0.8110(2) 0.13251(19) 0.0333(8) Uani d . 1 . .
    C C415 0.1155(4) 0.8136(2) 0.06389(18) 0.0341(8) Uani d . 1 . .
    H H200 0.0878 0.8709 0.0345 0.041 Uiso calc R 1 . .
    C C416 0.1070(3) 0.7353(2) 0.03680(17) 0.0279(7) Uani d . 1 . .
    H H100 0.0737 0.7397 -0.0105 0.033 Uiso calc R 1 . .
    C C417 0.1770(5) 0.8963(3) 0.1613(2) 0.0545(11) Uani d . 1 . .
    H H40A 0.1465 0.9497 0.1248 0.082 Uiso calc R 1 . .
    H H40B 0.2800 0.9011 0.1740 0.082 Uiso calc R 1 . .
    H H40C 0.1136 0.8938 0.2039 0.082 Uiso calc R 1 . .
loop_
    _atom_site_aniso_label
    _atom_site_aniso_U_11
    _atom_site_aniso_U_22
    _atom_site_aniso_U_33
    _atom_site_aniso_U_12
    _atom_site_aniso_U_13
    _atom_site_aniso_U_23
    Fe1 0.0259(3) 0.0252(3) 0.0226(2) -0.0008(2) -0.00231(19) -0.00780(19)
    S1 0.0216(5) 0.0388(5) 0.0292(4) -0.0049(4) 0.0050(3) -0.0089(4)
    P1 0.0184(4) 0.0218(4) 0.0193(4) -0.0014(3) -0.0002(3) -0.0049(3)
    O1 0.0250(13) 0.0276(12) 0.0287(12) -0.0059(10) 0.0066(9) -0.0095(9)
    C11 0.0211(18) 0.0234(16) 0.0202(15) -0.0002(13) -0.0003(13) -0.0077(12)
    C12 0.0256(18) 0.0223(16) 0.0191(15) 0.0036(13) -0.0003(13) -0.0068(12)
    C13 0.030(2) 0.0319(18) 0.0223(16) 0.0082(15) -0.0069(14) -0.0111(14)
    C14 0.0200(19) 0.045(2) 0.0283(17) -0.0016(15) -0.0004(14) -0.0132(15)
    C15 0.0200(18) 0.0311(18) 0.0241(16) -0.0062(14) 0.0007(13) -0.0056(13)
    C16 0.035(2) 0.046(2) 0.060(3) 0.0126(19) -0.0070(19) -0.036(2)
    C17 0.046(2) 0.037(2) 0.036(2) -0.0020(18) 0.0111(17) -0.0198(16)
    C18 0.043(2) 0.051(2) 0.0317(19) 0.0027(19) -0.0051(16) -0.0243(18)
    C19 0.056(3) 0.041(2) 0.054(2) -0.021(2) 0.011(2) -0.027(2)
    C20 0.077(3) 0.027(2) 0.047(2) 0.007(2) -0.007(2) -0.0122(17)
    C1 0.0307(19) 0.0253(17) 0.0201(15) 0.0034(14) 0.0036(14) -0.0060(13)
    C3 0.029(2) 0.038(2) 0.0281(17) -0.0101(16) 0.0063(15) -0.0069(15)
    C111 0.0297(19) 0.0166(15) 0.0168(15) -0.0017(13) 0.0023(13) 0.0001(12)
    C112 0.0257(19) 0.0294(18) 0.0242(16) 0.0017(14) -0.0054(14) -0.0071(13)
    C113 0.036(2) 0.0303(19) 0.0264(17) 0.0070(15) 0.0019(15) -0.0040(14)
    C114 0.050(2) 0.0236(17) 0.0172(15) -0.0034(16) 0.0055(15) -0.0038(13)
    C115 0.035(2) 0.0347(19) 0.0230(17) -0.0097(16) -0.0031(14) -0.0070(14)
    C116 0.0255(19) 0.0305(18) 0.0223(16) -0.0030(14) -0.0024(14) -0.0036(13)
    C121 0.0222(18) 0.0240(16) 0.0180(15) -0.0010(13) -0.0071(13) -0.0064(12)
    C122 0.028(2) 0.0303(19) 0.0313(18) 0.0004(15) -0.0012(15) -0.0078(15)
    C123 0.042(2) 0.0249(19) 0.043(2) 0.0091(16) -0.0039(18) -0.0092(16)
    C124 0.049(2) 0.0237(18) 0.038(2) -0.0025(17) -0.0110(18) -0.0006(15)
    C125 0.038(2) 0.0305(19) 0.0250(17) -0.0057(16) 0.0009(15) 0.0001(14)
    C126 0.033(2) 0.0256(18) 0.0233(16) 0.0026(15) -0.0021(14) -0.0039(13)
    C311 0.0212(18) 0.0327(19) 0.0258(17) -0.0089(14) 0.0021(13) -0.0047(14)
    C312 0.027(2) 0.0284(18) 0.0310(18) -0.0056(15) 0.0014(14) -0.0001(14)
    C313 0.027(2) 0.0344(19) 0.0257(17) -0.0074(15) 0.0000(14) -0.0040(14)
    C314 0.0223(19) 0.0284(18) 0.0375(19) -0.0073(14) -0.0033(15) -0.0053(15)
    C315 0.043(2) 0.029(2) 0.042(2) -0.0092(17) -0.0085(17) 0.0020(16)
    C316 0.039(2) 0.038(2) 0.0276(18) -0.0175(17) -0.0044(15) 0.0015(15)
    C317 0.044(2) 0.032(2) 0.054(2) -0.0075(17) 0.0045(19) -0.0098(17)
    Fe2 0.0215(3) 0.0226(2) 0.0195(2) -0.00141(19) 0.00035(18) -0.00701(18)
    S2 0.0193(5) 0.0491(5) 0.0269(4) -0.0025(4) -0.0034(3) -0.0111(4)
    P2 0.0193(5) 0.0245(4) 0.0181(4) -0.0012(3) 0.0000(3) -0.0061(3)
    O2 0.0246(13) 0.0229(11) 0.0302(12) 0.0032(9) -0.0063(9) -0.0090(9)
    C21 0.0213(18) 0.0215(16) 0.0196(15) 0.0011(13) -0.0020(13) -0.0083(12)
    C22 0.0294(19) 0.0196(16) 0.0177(15) -0.0022(13) -0.0005(13) -0.0084(12)
    C23 0.028(2) 0.0266(17) 0.0236(16) -0.0067(14) 0.0052(14) -0.0083(13)
    C24 0.0165(18) 0.0342(19) 0.0318(18) -0.0027(14) -0.0005(14) -0.0135(15)
    C25 0.0219(18) 0.0243(17) 0.0200(15) 0.0014(13) -0.0018(13) -0.0078(12)
    C26 0.027(2) 0.0341(19) 0.0377(19) 0.0014(15) 0.0039(15) -0.0208(16)
    C27 0.041(2) 0.0210(17) 0.0335(18) -0.0057(15) -0.0043(16) -0.0087(14)
    C28 0.030(2) 0.039(2) 0.041(2) -0.0074(16) -0.0004(16) -0.0209(17)
    C29 0.041(2) 0.0312(19) 0.0321(19) 0.0051(16) -0.0151(16) -0.0146(15)
    C30 0.046(2) 0.0330(19) 0.0197(16) -0.0035(16) 0.0024(15) -0.0130(14)
    C2 0.034(2) 0.0233(17) 0.0189(15) -0.0001(14) -0.0033(13) -0.0054(13)
    C4 0.0236(18) 0.0312(18) 0.0235(16) 0.0026(14) -0.0026(13) -0.0078(14)
    C211 0.0196(17) 0.0253(17) 0.0205(15) 0.0008(13) 0.0046(13) -0.0064(13)
    C212 0.037(2) 0.0314(19) 0.0319(18) -0.0060(16) -0.0019(15) -0.0103(15)
    C213 0.053(3) 0.0263(19) 0.049(2) -0.0114(17) 0.0082(19) -0.0071(17)
    C214 0.054(3) 0.030(2) 0.0308(19) 0.0054(18) 0.0086(18) 0.0011(15)
    C215 0.042(2) 0.034(2) 0.0264(18) 0.0063(17) -0.0021(15) -0.0042(15)
    C216 0.029(2) 0.0267(18) 0.0267(17) -0.0016(14) 0.0037(14) -0.0072(14)
    C221 0.0225(18) 0.0216(16) 0.0180(15) 0.0031(13) -0.0034(13) -0.0031(12)
    C222 0.0210(18) 0.0353(19) 0.0254(17) -0.0007(14) 0.0008(14) -0.0061(14)
    C223 0.030(2) 0.042(2) 0.0239(17) 0.0103(17) 0.0019(14) -0.0110(15)
    C224 0.042(2) 0.0265(18) 0.0183(15) 0.0079(16) -0.0047(15) -0.0074(13)
    C225 0.038(2) 0.0286(18) 0.0255(17) -0.0055(15) 0.0020(15) -0.0085(14)
    C226 0.0259(19) 0.0282(18) 0.0261(17) -0.0025(14) 0.0040(14) -0.0072(14)
    C411 0.0138(17) 0.0297(18) 0.0265(16) -0.0002(13) -0.0001(13) -0.0079(13)
    C412 0.030(2) 0.0301(19) 0.0297(18) 0.0055(15) -0.0062(15) -0.0060(14)
    C413 0.0233(19) 0.049(2) 0.0340(19) -0.0007(16) -0.0041(15) -0.0204(17)
    C414 0.0197(19) 0.034(2) 0.050(2) -0.0038(15) 0.0027(16) -0.0179(17)
    C415 0.032(2) 0.0278(19) 0.040(2) 0.0027(15) 0.0062(16) -0.0032(15)
    C416 0.0229(19) 0.0344(19) 0.0257(17) 0.0052(15) 0.0004(14) -0.0065(14)
    C417 0.047(3) 0.048(3) 0.078(3) -0.011(2) 0.003(2) -0.031(2)
_geom_special_details
;
All e.s.d.'s (except the e.s.d. in the dihedral angle between two l.s. planes)
are estimated using the full covariance matrix. The cell e.s.d.'s are taken
into account individually in the estimation of e.s.d.'s in distances, angles
and torsion angles; correlations between e.s.d.'s in cell parameters are only
used when they are defined by crystal symmetry. An approximate (isotropic)
treatment of cell e.s.d.'s is used for estimating e.s.d.'s involving l.s.
planes.
;
loop_
    _geom_bond_atom_site_label_1
    _geom_bond_atom_site_label_2
    _geom_bond_site_symmetry_2
    _geom_bond_distance
    _geom_bond_publ_flag
    Fe1 C12 . 2.024(3) ?
    Fe1 C11 . 2.027(3) ?
    Fe1 C20 . 2.038(4) ?
    Fe1 C16 . 2.040(4) ?
    Fe1 C15 . 2.044(3) ?
    Fe1 C17 . 2.047(3) ?
    Fe1 C18 . 2.049(3) ?
    Fe1 C19 . 2.049(4) ?
    Fe1 C13 . 2.052(3) ?
    Fe1 C14 . 2.063(3) ?
    S1 P1 . 1.9635(11) ?
    P1 C11 . 1.797(3) ?
    P1 C121 . 1.812(3) ?
    P1 C111 . 1.815(3) ?
    O1 C1 . 1.424(3) ?
    O1 C3 . 1.425(4) ?
    C11 C15 . 1.436(4) ?
    C11 C12 . 1.447(4) ?
    C12 C13 . 1.417(4) ?
    C12 C1 . 1.493(4) ?
    C13 C14 . 1.419(5) ?
    C13 H13 . 0.9500 ?
    C14 C15 . 1.423(4) ?
    C14 H14 . 0.9500 ?
    C15 H15 . 0.9500 ?
    C16 C17 . 1.399(5) ?
    C16 C20 . 1.410(6) ?
    C16 H16 . 0.9500 ?
    C17 C18 . 1.410(5) ?
    C17 H17 . 0.9500 ?
    C18 C19 . 1.404(5) ?
    C18 H18 . 0.9500 ?
    C19 C20 . 1.409(6) ?
    C19 H19 . 0.9500 ?
    C20 H20 . 0.9500 ?
    C1 H36A . 0.9900 ?
    C1 H36B . 0.9900 ?
    C3 C311 . 1.496(4) ?
    C3 H37A . 0.9900 ?
    C3 H37B . 0.9900 ?
    C111 C112 . 1.384(4) ?
    C111 C116 . 1.396(4) ?
    C112 C113 . 1.388(4) ?
    C112 H112 . 0.9500 ?
    C113 C114 . 1.381(5) ?
    C113 H113 . 0.9500 ?
    C114 C115 . 1.377(5) ?
    C114 H114 . 0.9500 ?
    C115 C116 . 1.378(4) ?
    C115 H115 . 0.9500 ?
    C116 H116 . 0.9500 ?
    C121 C126 . 1.389(4) ?
    C121 C122 . 1.392(4) ?
    C122 C123 . 1.379(5) ?
    C122 H122 . 0.9500 ?
    C123 C124 . 1.385(5) ?
    C123 H123 . 0.9500 ?
    C124 C125 . 1.381(5) ?
    C124 H124 . 0.9500 ?
    C125 C126 . 1.386(4) ?
    C125 H125 . 0.9500 ?
    C126 H126 . 0.9500 ?
    C311 C312 . 1.383(4) ?
    C311 C316 . 1.389(5) ?
    C312 C313 . 1.383(4) ?
    C312 H32 . 0.9500 ?
    C313 C314 . 1.388(4) ?
    C313 H33 . 0.9500 ?
    C314 C315 . 1.392(5) ?
    C314 C317 . 1.503(5) ?
    C315 C316 . 1.381(5) ?
    C315 H35 . 0.9500 ?
    C316 H38 . 0.9500 ?
    C317 H30A . 0.9800 ?
    C317 H30B . 0.9800 ?
    C317 H30C . 0.9800 ?
    Fe2 C22 . 2.025(3) ?
    Fe2 C21 . 2.034(3) ?
    Fe2 C23 . 2.042(3) ?
    Fe2 C29 . 2.048(3) ?
    Fe2 C30 . 2.049(3) ?
    Fe2 C28 . 2.049(3) ?
    Fe2 C26 . 2.050(3) ?
    Fe2 C25 . 2.051(3) ?
    Fe2 C27 . 2.055(3) ?
    Fe2 C24 . 2.056(3) ?
    S2 P2 . 1.9598(11) ?
    P2 C21 . 1.792(3) ?
    P2 C221 . 1.813(3) ?
    P2 C211 . 1.830(3) ?
    O2 C4 . 1.422(4) ?
    O2 C2 . 1.432(3) ?
    C21 C25 . 1.439(4) ?
    C21 C22 . 1.445(4) ?
    C22 C23 . 1.430(4) ?
    C22 C2 . 1.489(4) ?
    C23 C24 . 1.416(4) ?
    C23 H23 . 0.9500 ?
    C24 C25 . 1.415(4) ?
    C24 H24 . 0.9500 ?
    C25 H25 . 0.9500 ?
    C26 C30 . 1.411(5) ?
    C26 C27 . 1.416(5) ?
    C26 H26 . 0.9500 ?
    C27 C28 . 1.420(5) ?
    C27 H27 . 0.9500 ?
    C28 C29 . 1.414(5) ?
    C28 H28 . 0.9500 ?
    C29 C30 . 1.418(5) ?
    C29 H29 . 0.9500 ?
    C30 H30 . 0.9500 ?
    C2 H41A . 0.9900 ?
    C2 H41B . 0.9900 ?
    C4 C411 . 1.495(4) ?
    C4 H42A . 0.9900 ?
    C4 H42B . 0.9900 ?
    C211 C212 . 1.388(4) ?
    C211 C216 . 1.396(4) ?
    C212 C213 . 1.393(5) ?
    C212 H212 . 0.9500 ?
    C213 C214 . 1.379(5) ?
    C213 H213 . 0.9500 ?
    C214 C215 . 1.375(5) ?
    C214 H214 . 0.9500 ?
    C215 C216 . 1.384(4) ?
    C215 H215 . 0.9500 ?
    C216 H216 . 0.9500 ?
    C221 C226 . 1.391(4) ?
    C221 C222 . 1.391(4) ?
    C222 C223 . 1.379(4) ?
    C222 H222 . 0.9500 ?
    C223 C224 . 1.382(5) ?
    C223 H223 . 0.9500 ?
    C224 C225 . 1.375(5) ?
    C224 H224 . 0.9500 ?
    C225 C226 . 1.387(4) ?
    C225 H225 . 0.9500 ?
    C226 H226 . 0.9500 ?
    C411 C416 . 1.392(4) ?
    C411 C412 . 1.394(4) ?
    C412 C413 . 1.383(4) ?
    C412 H44 . 0.9500 ?
    C413 C414 . 1.394(5) ?
    C413 H45 . 0.9500 ?
    C414 C415 . 1.384(5) ?
    C414 C417 . 1.505(5) ?
    C415 C416 . 1.383(5) ?
    C415 H200 . 0.9500 ?
    C416 H100 . 0.9500 ?
    C417 H40A . 0.9800 ?
    C417 H40B . 0.9800 ?
    C417 H40C . 0.9800 ?
loop_
    _geom_angle_atom_site_label_1
    _geom_angle_atom_site_label_2
    _geom_angle_atom_site_label_3
    _geom_angle_site_symmetry_1
    _geom_angle_site_symmetry_3
    _geom_angle
    _geom_angle_publ_flag
    C12 Fe1 C11 . . 41.85(11) ?
    C12 Fe1 C20 . . 150.62(16) ?
    C11 Fe1 C20 . . 118.33(14) ?
    C12 Fe1 C16 . . 116.50(14) ?
    C11 Fe1 C16 . . 109.31(13) ?
    C20 Fe1 C16 . . 40.45(16) ?
    C12 Fe1 C15 . . 69.60(12) ?
    C11 Fe1 C15 . . 41.31(12) ?
    C20 Fe1 C15 . . 110.58(15) ?
    C16 Fe1 C15 . . 132.23(14) ?
    C12 Fe1 C17 . . 106.62(13) ?
    C11 Fe1 C17 . . 129.70(14) ?
    C20 Fe1 C17 . . 67.73(16) ?
    C16 Fe1 C17 . . 40.04(15) ?
    C15 Fe1 C17 . . 169.75(14) ?
    C12 Fe1 C18 . . 127.52(14) ?
    C11 Fe1 C18 . . 167.50(14) ?
    C20 Fe1 C18 . . 67.81(16) ?
    C16 Fe1 C18 . . 67.58(15) ?
    C15 Fe1 C18 . . 149.49(14) ?
    C17 Fe1 C18 . . 40.26(14) ?
    C12 Fe1 C19 . . 166.25(15) ?
    C11 Fe1 C19 . . 151.34(14) ?
    C20 Fe1 C19 . . 40.32(16) ?
    C16 Fe1 C19 . . 67.55(16) ?
    C15 Fe1 C19 . . 118.39(14) ?
    C17 Fe1 C19 . . 67.40(15) ?
    C18 Fe1 C19 . . 40.07(15) ?
    C12 Fe1 C13 . . 40.67(12) ?
    C11 Fe1 C13 . . 68.95(12) ?
    C20 Fe1 C13 . . 168.49(16) ?
    C16 Fe1 C13 . . 148.54(15) ?
    C15 Fe1 C13 . . 68.30(12) ?
    C17 Fe1 C13 . . 115.49(14) ?
    C18 Fe1 C13 . . 106.97(14) ?
    C19 Fe1 C13 . . 129.26(15) ?
    C12 Fe1 C14 . . 68.79(13) ?
    C11 Fe1 C14 . . 68.92(12) ?
    C20 Fe1 C14 . . 131.52(16) ?
    C16 Fe1 C14 . . 170.60(15) ?
    C15 Fe1 C14 . . 40.52(12) ?
    C17 Fe1 C14 . . 148.11(14) ?
    C18 Fe1 C14 . . 116.18(14) ?
    C19 Fe1 C14 . . 109.27(15) ?
    C13 Fe1 C14 . . 40.33(13) ?
    C11 P1 C121 . . 104.37(13) ?
    C11 P1 C111 . . 105.12(14) ?
    C121 P1 C111 . . 105.35(13) ?
    C11 P1 S1 . . 116.95(10) ?
    C121 P1 S1 . . 112.09(11) ?
    C111 P1 S1 . . 111.98(11) ?
    C1 O1 C3 . . 112.1(2) ?
    C15 C11 C12 . . 107.3(3) ?
    C15 C11 P1 . . 124.7(2) ?
    C12 C11 P1 . . 127.9(2) ?
    C15 C11 Fe1 . . 70.01(17) ?
    C12 C11 Fe1 . . 68.98(16) ?
    P1 C11 Fe1 . . 129.02(16) ?
    C13 C12 C11 . . 107.5(3) ?
    C13 C12 C1 . . 126.0(3) ?
    C11 C12 C1 . . 126.5(3) ?
    C13 C12 Fe1 . . 70.73(17) ?
    C11 C12 Fe1 . . 69.16(16) ?
    C1 C12 Fe1 . . 125.5(2) ?
    C12 C13 C14 . . 109.0(3) ?
    C12 C13 Fe1 . . 68.60(17) ?
    C14 C13 Fe1 . . 70.25(19) ?
    C12 C13 H13 . . 125.5 ?
    C14 C13 H13 . . 125.5 ?
    Fe1 C13 H13 . . 127.3 ?
    C13 C14 C15 . . 108.1(3) ?
    C13 C14 Fe1 . . 69.42(18) ?
    C15 C14 Fe1 . . 69.03(18) ?
    C13 C14 H14 . . 126.0 ?
    C15 C14 H14 . . 126.0 ?
    Fe1 C14 H14 . . 127.2 ?
    C14 C15 C11 . . 108.1(3) ?
    C14 C15 Fe1 . . 70.45(17) ?
    C11 C15 Fe1 . . 68.68(16) ?
    C14 C15 H15 . . 125.9 ?
    C11 C15 H15 . . 125.9 ?
    Fe1 C15 H15 . . 126.5 ?
    C17 C16 C20 . . 108.3(4) ?
    C17 C16 Fe1 . . 70.3(2) ?
    C20 C16 Fe1 . . 69.7(2) ?
    C17 C16 H16 . . 125.9 ?
    C20 C16 H16 . . 125.9 ?
    Fe1 C16 H16 . . 125.8 ?
    C16 C17 C18 . . 108.1(3) ?
    C16 C17 Fe1 . . 69.7(2) ?
    C18 C17 Fe1 . . 69.93(19) ?
    C16 C17 H17 . . 125.9 ?
    C18 C17 H17 . . 125.9 ?
    Fe1 C17 H17 . . 126.0 ?
    C19 C18 C17 . . 107.8(3) ?
    C19 C18 Fe1 . . 70.0(2) ?
    C17 C18 Fe1 . . 69.81(19) ?
    C19 C18 H18 . . 126.1 ?
    C17 C18 H18 . . 126.1 ?
    Fe1 C18 H18 . . 125.7 ?
    C18 C19 C20 . . 108.3(3) ?
    C18 C19 Fe1 . . 69.9(2) ?
    C20 C19 Fe1 . . 69.4(2) ?
    C18 C19 H19 . . 125.9 ?
    C20 C19 H19 . . 125.9 ?
    Fe1 C19 H19 . . 126.4 ?
    C19 C20 C16 . . 107.6(3) ?
    C19 C20 Fe1 . . 70.3(2) ?
    C16 C20 Fe1 . . 69.9(2) ?
    C19 C20 H20 . . 126.2 ?
    C16 C20 H20 . . 126.2 ?
    Fe1 C20 H20 . . 125.2 ?
    O1 C1 C12 . . 108.2(2) ?
    O1 C1 H36A . . 110.0 ?
    C12 C1 H36A . . 110.0 ?
    O1 C1 H36B . . 110.0 ?
    C12 C1 H36B . . 110.0 ?
    H36A C1 H36B . . 108.4 ?
    O1 C3 C311 . . 107.6(2) ?
    O1 C3 H37A . . 110.2 ?
    C311 C3 H37A . . 110.2 ?
    O1 C3 H37B . . 110.2 ?
    C311 C3 H37B . . 110.2 ?
    H37A C3 H37B . . 108.5 ?
    C112 C111 C116 . . 119.0(3) ?
    C112 C111 P1 . . 122.6(2) ?
    C116 C111 P1 . . 118.3(2) ?
    C111 C112 C113 . . 120.0(3) ?
    C111 C112 H112 . . 120.0 ?
    C113 C112 H112 . . 120.0 ?
    C114 C113 C112 . . 120.4(3) ?
    C114 C113 H113 . . 119.8 ?
    C112 C113 H113 . . 119.8 ?
    C115 C114 C113 . . 119.9(3) ?
    C115 C114 H114 . . 120.1 ?
    C113 C114 H114 . . 120.1 ?
    C114 C115 C116 . . 120.1(3) ?
    C114 C115 H115 . . 119.9 ?
    C116 C115 H115 . . 119.9 ?
    C115 C116 C111 . . 120.5(3) ?
    C115 C116 H116 . . 119.7 ?
    C111 C116 H116 . . 119.7 ?
    C126 C121 C122 . . 119.3(3) ?
    C126 C121 P1 . . 121.7(2) ?
    C122 C121 P1 . . 119.0(2) ?
    C123 C122 C121 . . 120.3(3) ?
    C123 C122 H122 . . 119.8 ?
    C121 C122 H122 . . 119.8 ?
    C122 C123 C124 . . 120.1(3) ?
    C122 C123 H123 . . 120.0 ?
    C124 C123 H123 . . 120.0 ?
    C125 C124 C123 . . 120.0(3) ?
    C125 C124 H124 . . 120.0 ?
    C123 C124 H124 . . 120.0 ?
    C124 C125 C126 . . 120.1(3) ?
    C124 C125 H125 . . 120.0 ?
    C126 C125 H125 . . 120.0 ?
    C125 C126 C121 . . 120.1(3) ?
    C125 C126 H126 . . 119.9 ?
    C121 C126 H126 . . 119.9 ?
    C312 C311 C316 . . 118.0(3) ?
    C312 C311 C3 . . 120.2(3) ?
    C316 C311 C3 . . 121.7(3) ?
    C311 C312 C313 . . 121.3(3) ?
    C311 C312 H32 . . 119.3 ?
    C313 C312 H32 . . 119.3 ?
    C312 C313 C314 . . 120.8(3) ?
    C312 C313 H33 . . 119.6 ?
    C314 C313 H33 . . 119.6 ?
    C313 C314 C315 . . 117.8(3) ?
    C313 C314 C317 . . 120.7(3) ?
    C315 C314 C317 . . 121.5(3) ?
    C316 C315 C314 . . 121.1(3) ?
    C316 C315 H35 . . 119.4 ?
    C314 C315 H35 . . 119.4 ?
    C315 C316 C311 . . 120.9(3) ?
    C315 C316 H38 . . 119.5 ?
    C311 C316 H38 . . 119.5 ?
    C314 C317 H30A . . 109.5 ?
    C314 C317 H30B . . 109.5 ?
    H30A C317 H30B . . 109.5 ?
    C314 C317 H30C . . 109.5 ?
    H30A C317 H30C . . 109.5 ?
    H30B C317 H30C . . 109.5 ?
    C22 Fe2 C21 . . 41.71(11) ?
    C22 Fe2 C23 . . 41.16(12) ?
    C21 Fe2 C23 . . 69.24(12) ?
    C22 Fe2 C29 . . 104.93(13) ?
    C21 Fe2 C29 . . 126.15(13) ?
    C23 Fe2 C29 . . 116.60(13) ?
    C22 Fe2 C30 . . 122.93(12) ?
    C21 Fe2 C30 . . 162.30(13) ?
    C23 Fe2 C30 . . 104.56(13) ?
    C29 Fe2 C30 . . 40.51(14) ?
    C22 Fe2 C28 . . 118.92(13) ?
    C21 Fe2 C28 . . 109.34(13) ?
    C23 Fe2 C28 . . 152.21(14) ?
    C29 Fe2 C28 . . 40.39(14) ?
    C30 Fe2 C28 . . 67.99(14) ?
    C22 Fe2 C26 . . 160.83(13) ?
    C21 Fe2 C26 . . 156.59(13) ?
    C23 Fe2 C26 . . 124.57(13) ?
    C29 Fe2 C26 . . 67.88(14) ?
    C30 Fe2 C26 . . 40.26(13) ?
    C28 Fe2 C26 . . 67.91(14) ?
    C22 Fe2 C25 . . 69.49(12) ?
    C21 Fe2 C25 . . 41.26(12) ?
    C23 Fe2 C25 . . 68.34(12) ?
    C29 Fe2 C25 . . 165.84(13) ?
    C30 Fe2 C25 . . 153.43(13) ?
    C28 Fe2 C25 . . 129.93(13) ?
    C26 Fe2 C25 . . 121.49(13) ?
    C22 Fe2 C27 . . 155.37(13) ?
    C21 Fe2 C27 . . 122.29(13) ?
    C23 Fe2 C27 . . 163.39(13) ?
    C29 Fe2 C27 . . 67.98(13) ?
    C30 Fe2 C27 . . 67.90(13) ?
    C28 Fe2 C27 . . 40.50(14) ?
    C26 Fe2 C27 . . 40.34(13) ?
    C25 Fe2 C27 . . 111.37(13) ?
    C22 Fe2 C24 . . 68.99(12) ?
    C21 Fe2 C24 . . 68.85(12) ?
    C23 Fe2 C24 . . 40.44(12) ?
    C29 Fe2 C24 . . 151.27(13) ?
    C30 Fe2 C24 . . 117.84(13) ?
    C28 Fe2 C24 . . 166.87(14) ?
    C26 Fe2 C24 . . 108.25(13) ?
    C25 Fe2 C24 . . 40.31(12) ?
    C27 Fe2 C24 . . 128.60(13) ?
    C21 P2 C221 . . 105.06(14) ?
    C21 P2 C211 . . 106.42(14) ?
    C221 P2 C211 . . 103.73(13) ?
    C21 P2 S2 . . 115.91(10) ?
    C221 P2 S2 . . 111.95(10) ?
    C211 P2 S2 . . 112.76(11) ?
    C4 O2 C2 . . 111.1(2) ?
    C25 C21 C22 . . 107.3(3) ?
    C25 C21 P2 . . 125.1(2) ?
    C22 C21 P2 . . 127.3(2) ?
    C25 C21 Fe2 . . 70.00(16) ?
    C22 C21 Fe2 . . 68.83(16) ?
    P2 C21 Fe2 . . 130.76(16) ?
    C23 C22 C21 . . 107.3(3) ?
    C23 C22 C2 . . 124.5(3) ?
    C21 C22 C2 . . 128.2(3) ?
    C23 C22 Fe2 . . 70.04(17) ?
    C21 C22 Fe2 . . 69.46(16) ?
    C2 C22 Fe2 . . 125.2(2) ?
    C24 C23 C22 . . 108.6(3) ?
    C24 C23 Fe2 . . 70.32(18) ?
    C22 C23 Fe2 . . 68.80(16) ?
    C24 C23 H23 . . 125.7 ?
    C22 C23 H23 . . 125.7 ?
    Fe2 C23 H23 . . 126.8 ?
    C25 C24 C23 . . 108.6(3) ?
    C25 C24 Fe2 . . 69.65(17) ?
    C23 C24 Fe2 . . 69.24(18) ?
    C25 C24 H24 . . 125.7 ?
    C23 C24 H24 . . 125.7 ?
    Fe2 C24 H24 . . 127.0 ?
    C24 C25 C21 . . 108.2(3) ?
    C24 C25 Fe2 . . 70.04(17) ?
    C21 C25 Fe2 . . 68.74(16) ?
    C24 C25 H25 . . 125.9 ?
    C21 C25 H25 . . 125.9 ?
    Fe2 C25 H25 . . 126.9 ?
    C30 C26 C27 . . 108.3(3) ?
    C30 C26 Fe2 . . 69.80(18) ?
    C27 C26 Fe2 . . 70.00(18) ?
    C30 C26 H26 . . 125.8 ?
    C27 C26 H26 . . 125.8 ?
    Fe2 C26 H26 . . 126.0 ?
    C26 C27 C28 . . 107.7(3) ?
    C26 C27 Fe2 . . 69.66(18) ?
    C28 C27 Fe2 . . 69.54(19) ?
    C26 C27 H27 . . 126.2 ?
    C28 C27 H27 . . 126.2 ?
    Fe2 C27 H27 . . 126.2 ?
    C29 C28 C27 . . 108.0(3) ?
    C29 C28 Fe2 . . 69.74(19) ?
    C27 C28 Fe2 . . 69.97(19) ?
    C29 C28 H28 . . 126.0 ?
    C27 C28 H28 . . 126.0 ?
    Fe2 C28 H28 . . 125.9 ?
    C28 C29 C30 . . 108.0(3) ?
    C28 C29 Fe2 . . 69.86(19) ?
    C30 C29 Fe2 . . 69.78(18) ?
    C28 C29 H29 . . 126.0 ?
    C30 C29 H29 . . 126.0 ?
    Fe2 C29 H29 . . 125.9 ?
    C26 C30 C29 . . 108.0(3) ?
    C26 C30 Fe2 . . 69.94(18) ?
    C29 C30 Fe2 . . 69.71(18) ?
    C26 C30 H30 . . 126.0 ?
    C29 C30 H30 . . 126.0 ?
    Fe2 C30 H30 . . 125.9 ?
    O2 C2 C22 . . 109.5(2) ?
    O2 C2 H41A . . 109.8 ?
    C22 C2 H41A . . 109.8 ?
    O2 C2 H41B . . 109.8 ?
    C22 C2 H41B . . 109.8 ?
    H41A C2 H41B . . 108.2 ?
    O2 C4 C411 . . 109.6(2) ?
    O2 C4 H42A . . 109.8 ?
    C411 C4 H42A . . 109.8 ?
    O2 C4 H42B . . 109.8 ?
    C411 C4 H42B . . 109.8 ?
    H42A C4 H42B . . 108.2 ?
    C212 C211 C216 . . 119.3(3) ?
    C212 C211 P2 . . 120.1(2) ?
    C216 C211 P2 . . 120.4(2) ?
    C211 C212 C213 . . 119.7(3) ?
    C211 C212 H212 . . 120.2 ?
    C213 C212 H212 . . 120.2 ?
    C214 C213 C212 . . 120.5(3) ?
    C214 C213 H213 . . 119.7 ?
    C212 C213 H213 . . 119.7 ?
    C215 C214 C213 . . 120.0(3) ?
    C215 C214 H214 . . 120.0 ?
    C213 C214 H214 . . 120.0 ?
    C214 C215 C216 . . 120.2(3) ?
    C214 C215 H215 . . 119.9 ?
    C216 C215 H215 . . 119.9 ?
    C215 C216 C211 . . 120.3(3) ?
    C215 C216 H216 . . 119.8 ?
    C211 C216 H216 . . 119.8 ?
    C226 C221 C222 . . 118.8(3) ?
    C226 C221 P2 . . 122.3(2) ?
    C222 C221 P2 . . 118.9(2) ?
    C223 C222 C221 . . 121.0(3) ?
    C223 C222 H222 . . 119.5 ?
    C221 C222 H222 . . 119.5 ?
    C222 C223 C224 . . 119.5(3) ?
    C222 C223 H223 . . 120.2 ?
    C224 C223 H223 . . 120.2 ?
    C225 C224 C223 . . 120.4(3) ?
    C225 C224 H224 . . 119.8 ?
    C223 C224 H224 . . 119.8 ?
    C224 C225 C226 . . 120.2(3) ?
    C224 C225 H225 . . 119.9 ?
    C226 C225 H225 . . 119.9 ?
    C225 C226 C221 . . 120.1(3) ?
    C225 C226 H226 . . 119.9 ?
    C221 C226 H226 . . 119.9 ?
    C416 C411 C412 . . 118.0(3) ?
    C416 C411 C4 . . 120.7(3) ?
    C412 C411 C4 . . 121.3(3) ?
    C413 C412 C411 . . 120.6(3) ?
    C413 C412 H44 . . 119.7 ?
    C411 C412 H44 . . 119.7 ?
    C412 C413 C414 . . 121.6(3) ?
    C412 C413 H45 . . 119.2 ?
    C414 C413 H45 . . 119.2 ?
    C415 C414 C413 . . 117.2(3) ?
    C415 C414 C417 . . 122.0(3) ?
    C413 C414 C417 . . 120.8(3) ?
    C416 C415 C414 . . 121.9(3) ?
    C416 C415 H200 . . 119.0 ?
    C414 C415 H200 . . 119.0 ?
    C415 C416 C411 . . 120.6(3) ?
    C415 C416 H100 . . 119.7 ?
    C411 C416 H100 . . 119.7 ?
    C414 C417 H40A . . 109.5 ?
    C414 C417 H40B . . 109.5 ?
    H40A C417 H40B . . 109.5 ?
    C414 C417 H40C . . 109.5 ?
    H40A C417 H40C . . 109.5 ?
    H40B C417 H40C . . 109.5 ?
loop_
    _geom_hbond_atom_site_label_D
    _geom_hbond_atom_site_label_H
    _geom_hbond_atom_site_label_A
    _geom_hbond_site_symmetry_A
    _geom_hbond_distance_DH
    _geom_hbond_distance_HA
    _geom_hbond_distance_DA
    _geom_hbond_angle_DHA
    C312 H32 Cg1 . 0.95 2.82 3.703(3) 156
    C123 H123 Cg2 1_565 0.95 2.91 3.741(4) 147
data_global
_journal_date_recd_electronic     2010-09-07
_journal_date_accepted     2010-10-11
_journal_name_full     'Acta Crystallographica, Section E'
_journal_year     2010
_journal_volume     66
_journal_issue     11
_journal_page_first     m1417
_journal_page_last     m1418
_journal_paper_category     QM
_journal_coeditor_code     JH2205
_publ_contact_author_name     'Daran Jean-Claude'
_publ_contact_author_address
;
Laboratoire de Chimie de Coordination
UPR-8241 CNRS
205, route de Narbonne
31077 Toulouse cedex, France
;
_publ_contact_author_email     'daran@lcc-toulouse.fr'
_publ_contact_author_fax     '(33) 5 61 55 30 03'
_publ_contact_author_phone     '(33) 5 61 33 31 74'
_publ_section_title
;
1-(Diphenylphosphinothioyl)-2-[(4-methylphenyl)methoxymethyl]ferrocene
;
loop_
    _publ_author_name
    _publ_author_address
    'Jean-Claude Daran'
;
Laboratoire de Chimie de Coordination
UPR-8241 CNRS
205 route de Narbonne
31077 Toulouse Cedex, France
;
    'Catherine Audin'
;
Universit\'e de Toulouse,UPS,
Institut Universitaire de Technologie Paul Sabatier,
D\'epartement de Chimie,
Av. Georges Pompidou,
F-81104 Castres Cedex, France
;
    'Eric Deydier'
;
Universit\'e de Toulouse,UPS,
Institut Universitaire de Technologie Paul Sabatier,
D\'epartement de Chimie,
Av. Georges Pompidou,
F-81104 Castres Cedex, France
;
    'Eric Manoury'
;
Laboratoire de Chimie de Coordination
UPR-8241 CNRS
205 route de Narbonne
31077 Toulouse Cedex, France
;
    'Rinaldo Poli'
;
Laboratoire de Chimie de Coordination
UPR-8241 CNRS
205 route de Narbonne
31077 Toulouse Cedex, France
;
