# Supplementary material for: 1-(Diphenyl­phosphinothio­yl)-2-[(4-methyl­phen­yl)meth­oxy­meth­yl]ferrocene
Source: Acta Crystallogr Sect E Struct Rep Online. 2010 Oct 20;66(Pt 11):m1417–8. doi: 10.1107/S1600536810040791 (PMC3009340; doi:10.1107/S1600536810040791)
Supplement: Supplementary file 2 [file e-66-m1417-Isup2.hkl]

# 
# h,k,l, Fc-squared, Fo-squared, sigma(Fo-squared) and status flag 
# 
data_I
_shelx_title ' EricDT6 in P-1' 
_shelx_refln_list_code          4 
_shelx_F_calc_maximum      270.58 
_exptl_crystal_F_000      1120.00 
_reflns_d_resolution_high  0.8401 
 
loop_ 
 _symmetry_equiv_pos_as_xyz 
 'x, y, z' 
 '-x, -y, -z' 
 
_cell_length_a     9.0614 
_cell_length_b    14.9924 
_cell_length_c    19.1180 
_cell_angle_alpha  78.192 
_cell_angle_beta   88.526 
_cell_angle_gamma  86.917 
 
_shelx_F_squared_multiplier     1.000 
 
loop_ 
 _refln_index_h 
 _refln_index_k 
 _refln_index_l 
 _refln_F_squared_calc 
 _refln_F_squared_meas 
 _refln_F_squared_sigma 
 _refln_observed_status 
   2   0   0    25458.97    30872.71   1049.24 o 
   3   0   0     1676.64     2007.26    101.74 o 
   4   0   0       56.54       65.58     70.99 o 
   5   0   0      263.85      272.53     84.22 o 
   6   0   0      410.76      383.05     93.42 o 
   7   0   0      780.85      671.68     64.11 o 
   8   0   0       69.81       18.89     51.85 o 
  -8   1   0       78.35       44.62     55.06 o 
  -7   1   0       18.09       14.67     12.75 o 
  -6   1   0      198.14      156.98     15.46 o 
  -5   1   0       99.36      160.57     19.53 o 
  -4   1   0     1503.67     1376.58     33.29 o 
  -3   1   0     2000.49     2148.36     80.69 o 
  -2   1   0      112.67      138.17      8.96 o 
   2   1   0     2019.60     2255.58     67.31 o 
   3   1   0     5627.14     6215.74    250.10 o 
   4   1   0      344.54      280.43     42.34 o 
   5   1   0      490.14      629.90     95.66 o 
   6   1   0     1184.45     1483.23    152.51 o 
   7   1   0      218.25      153.05     91.33 o 
   8   1   0      348.09      304.96     67.75 o 
  -8   2   0        4.39      -14.14     14.14 o 
  -7   2   0      588.70      514.11     23.50 o 
  -6   2   0     2229.43     2138.64     49.19 o 
  -5   2   0      303.78      359.49     17.69 o 
  -4   2   0       30.69       35.37      8.72 o 
  -3   2   0     1772.55     1652.13     41.16 o 
  -2   2   0    12747.22    13106.44    152.79 o 
  -1   2   0      562.75      507.11     18.63 o 
   1   2   0      941.63      897.43     19.34 o 
   2   2   0      661.91      778.07     24.28 o 
   3   2   0       90.87      112.68      6.26 o 
   4   2   0     1513.05     1608.32     47.66 o 
   5   2   0      416.32      398.58     19.65 o 
   6   2   0       25.66        6.54      9.68 o 
   7   2   0     1177.18      952.55    127.45 o 
   8   2   0      179.40      153.74     99.30 o 
  -9   3   0       11.47      -22.74     22.74 o 
  -8   3   0     1382.29     1282.54     45.83 o 
  -7   3   0     1834.10     1627.57     53.58 o 
  -6   3   0     3454.16     3346.95     66.54 o 
  -5   3   0      702.21      793.53     24.55 o 
  -4   3   0      269.44      214.28     12.84 o 
  -3   3   0        8.63       17.51      9.36 o 
  -2   3   0     1950.34     2003.77     27.75 o 
  -1   3   0      298.06      280.11     12.35 o 
   0   3   0      867.39      813.63     17.78 o 
   1   3   0      193.29      215.96      9.30 o 
   2   3   0     7639.72     8297.76    179.32 o 
   3   3   0     3192.55     3346.68     82.34 o 
   4   3   0     1955.99     1967.17     55.38 o 
   5   3   0      347.21      339.08     20.92 o 
   6   3   0     3350.09     3605.67    149.92 o 
   7   3   0       29.18       11.61     20.73 o 
   8   3   0      326.49      104.33     98.37 o 
   9   3   0      199.38      104.33    103.63 o 
  -9   4   0      160.28      166.76     24.50 o 
  -8   4   0       33.02       45.80     23.87 o 
  -7   4   0      986.12      903.88     41.85 o 
  -6   4   0      980.86      954.49     27.62 o 
  -5   4   0      118.48      162.34     13.68 o 
  -4   4   0      202.62      177.72     14.14 o 
  -3   4   0      853.76      749.87     21.01 o 
  -2   4   0      161.02      137.92     10.98 o 
  -1   4   0      858.13      839.17     22.61 o 
   0   4   0    12377.36    12229.89    157.73 o 
   1   4   0     3671.72     3806.72     49.41 o 
   2   4   0      432.09      448.05     11.58 o 
   3   4   0      437.87      455.51     16.14 o 
   4   4   0       27.22        5.48      9.34 o 
   5   4   0     3040.03     2994.83     55.04 o 
   6   4   0     2989.79     3020.61    105.49 o 
   7   4   0     1545.51     1469.17     50.16 o 
   8   4   0        1.61        6.21     28.65 o 
   9   4   0      137.32      174.86    107.81 o 
  -9   5   0        0.55       19.60     24.93 o 
  -8   5   0       77.16       66.51     26.70 o 
  -7   5   0     4134.19     3881.46    107.72 o 
  -6   5   0      831.76      779.54     26.23 o 
  -5   5   0      452.38      607.98     21.59 o 
  -4   5   0     9380.46     9531.48    149.15 o 
  -3   5   0     1994.29     2027.99     35.66 o 
  -2   5   0      381.57      375.75     17.50 o 
  -1   5   0     3224.05     2886.99     49.20 o 
   0   5   0      200.52      226.77     13.89 o 
   1   5   0     4944.50     4677.26     63.32 o 
   2   5   0       13.45       -6.82      9.13 o 
   3   5   0     1717.00     1610.25     28.09 o 
   4   5   0      185.58      176.72     11.86 o 
   5   5   0     1159.89     1295.81     26.91 o 
   6   5   0        8.25        8.32     28.04 o 
   7   5   0      526.36      590.08     48.76 o 
   8   5   0      740.25      590.13    143.54 o 
   9   5   0       63.81        8.74     99.84 o 
  -9   6   0       50.24       51.51     41.61 o 
  -8   6   0      378.84      354.29     37.19 o 
  -7   6   0     1396.58     1368.38     58.68 o 
  -6   6   0      445.51      408.71     23.42 o 
  -5   6   0       91.39       86.74     16.76 o 
  -4   6   0      151.28      180.86     18.90 o 
  -3   6   0     3914.85     3838.83     62.59 o 
  -2   6   0     1528.69     1638.34     40.33 o 
  -1   6   0      319.07      304.33     17.70 o 
   0   6   0     3300.80     3040.21     52.92 o 
   1   6   0     2048.73     2248.15     40.05 o 
   2   6   0     1800.94     1934.54     34.99 o 
   3   6   0      797.78      808.11     21.49 o 
   4   6   0     6692.17     6835.90     95.54 o 
   5   6   0     4396.18     4474.50     74.20 o 
   6   6   0     1648.41     1544.05     35.29 o 
   7   6   0      351.71      439.23    131.43 o 
   8   6   0      122.41      175.34     36.11 o 
   9   6   0       47.97       89.94    108.27 o 
  -9   7   0        5.66       91.80     49.19 o 
  -8   7   0      424.01      404.14     41.38 o 
  -7   7   0     1915.49     1936.68     81.41 o 
  -6   7   0     2045.96     2049.62     75.79 o 
  -5   7   0      648.41      778.49     52.86 o 
  -4   7   0     3017.40     2982.21     58.81 o 
  -3   7   0       29.69       19.43     13.46 o 
  -2   7   0     1095.03     1017.82     27.97 o 
  -1   7   0     1375.22     1332.70     32.92 o 
   0   7   0      370.73      359.26     19.03 o 
   1   7   0     2081.70     1870.93     37.18 o 
   2   7   0      274.57      309.09     19.52 o 
   3   7   0     7175.47     7224.30    104.71 o 
   4   7   0      692.11      638.33     16.92 o 
   5   7   0      639.43      662.15     23.88 o 
   6   7   0        8.01       17.79     16.84 o 
   7   7   0     1491.31     1477.07     91.26 o 
   8   7   0      377.13      309.02     44.28 o 
  -9   8   0      292.87      415.53     61.56 o 
  -8   8   0      711.16      797.34     77.26 o 
  -7   8   0     1935.38     1941.87     83.84 o 
  -6   8   0      115.05      138.23     28.45 o 
  -5   8   0      243.92      265.95     23.94 o 
  -4   8   0     1225.20     1389.94     41.26 o 
  -3   8   0     4810.66     4753.98     83.39 o 
  -2   8   0      166.88      161.42     21.73 o 
  -1   8   0      410.15      444.25     20.63 o 
   0   8   0     6330.18     6211.47     99.24 o 
   1   8   0      537.68      748.36     92.99 o 
   2   8   0       23.97       40.56     13.87 o 
   3   8   0     1282.12     1231.58     26.36 o 
   4   8   0      491.65      483.97     17.88 o 
   5   8   0      698.07      644.56     30.82 o 
   6   8   0     1244.94     1227.11     83.60 o 
   7   8   0        5.53       17.89     25.12 o 
   8   8   0      470.91      478.30     94.12 o 
   9   8   0       65.34       36.27     40.45 o 
  -8   9   0       72.08      105.49     56.69 o 
  -7   9   0      659.17      664.05     54.92 o 
  -6   9   0      587.95      675.10     53.92 o 
  -5   9   0       51.58       44.76     24.53 o 
  -4   9   0     2351.09     2268.03     52.28 o 
  -3   9   0      249.67      219.51     19.88 o 
  -2   9   0     3285.03     3211.94     64.71 o 
  -1   9   0       35.93       71.36     16.08 o 
   0   9   0      218.98      212.41     18.11 o 
   1   9   0     2241.95     2172.11     48.94 o 
   2   9   0      362.82      393.35     21.75 o 
   3   9   0     6047.34     5979.35     98.87 o 
   4   9   0       13.46       11.03     11.68 o 
   5   9   0      538.52      521.33     28.25 o 
   6   9   0       34.42       -4.37     41.45 o 
   7   9   0     1191.44     1109.18     73.13 o 
   8   9   0      558.40      583.54    167.51 o 
   9   9   0      151.54      150.57     47.95 o 
  -8  10   0      308.43      421.10     72.46 o 
  -7  10   0     1010.67     1152.31     99.45 o 
  -6  10   0      868.68      802.38     89.83 o 
  -5  10   0       59.42       50.27     30.43 o 
  -4  10   0      180.41      173.70     23.72 o 
  -3  10   0     1805.60     1745.28     53.02 o 
  -2  10   0      137.66      203.49     30.86 o 
  -1  10   0      352.16      369.90     30.46 o 
   0  10   0      141.33      129.54     18.34 o 
   1  10   0     1262.58     1222.38     37.26 o 
   2  10   0      888.84      848.99     28.81 o 
   3  10   0      121.79      133.93     18.51 o 
   4  10   0      387.84      373.82     22.30 o 
   5  10   0      879.00      877.45     33.34 o 
   6  10   0      940.85      909.32     66.60 o 
   7  10   0      266.82      114.82     47.50 o 
   8  10   0     1596.99     1479.98    104.56 o 
   9  10   0      138.78       52.90     49.50 o 
  -8  11   0      137.27       99.53     66.97 o 
  -7  11   0       10.95      -23.28     62.10 o 
  -6  11   0      145.54      112.16     65.93 o 
  -5  11   0      350.11      336.99     40.76 o 
  -4  11   0      206.38      255.72     44.58 o 
  -3  11   0     2872.44     2861.49     69.56 o 
  -2  11   0     3222.24     3200.67     74.66 o 
  -1  11   0      318.14      358.17     25.67 o 
   0  11   0      100.90       96.01     21.12 o 
   1  11   0     2714.92     2651.59     59.19 o 
   2  11   0       20.86       13.65     19.30 o 
   3  11   0      213.07      242.12     22.13 o 
   4  11   0      437.52      436.70     23.59 o 
   5  11   0     2579.42     2491.67     69.47 o 
   6  11   0     1206.10      984.73    142.49 o 
   7  11   0     1837.96     1866.59    125.44 o 
   8  11   0       43.42       59.63     54.75 o 
  -7  12   0       93.74       22.81     64.73 o 
  -6  12   0      440.17      327.91     81.28 o 
  -5  12   0      817.78      839.06     67.04 o 
  -4  12   0      525.21      499.82     45.49 o 
  -3  12   0     1291.60     1359.45     55.84 o 
  -2  12   0      543.73      525.80     38.02 o 
  -1  12   0      243.60      232.90     25.24 o 
   0  12   0      969.67      956.51     43.96 o 
   1  12   0     3053.63     2955.97     65.87 o 
   2  12   0      246.77      308.75     29.06 o 
   3  12   0        9.47      -22.94     22.94 o 
   4  12   0       13.83       -4.76     18.21 o 
   5  12   0      225.34      238.08     23.83 o 
   6  12   0      789.60      780.63     84.68 o 
   7  12   0        6.69      -52.05     54.83 o 
   8  12   0     1099.87     1164.91     95.74 o 
  -6  13   0        4.02      -57.92     73.01 o 
  -5  13   0      141.88      155.36     40.45 o 
  -4  13   0     1036.86     1156.66     75.51 o 
  -3  13   0       29.97       13.07     31.44 o 
  -2  13   0      859.10      849.89     46.91 o 
  -1  13   0      846.51      823.13     45.79 o 
   0  13   0        8.60      -25.66     25.66 o 
   1  13   0     1886.73     1907.02     59.37 o 
   2  13   0       10.34       33.57     29.63 o 
   3  13   0      152.45      161.58     35.62 o 
   4  13   0      106.64       69.72     27.96 o 
   5  13   0       52.55       -9.63     31.09 o 
   6  13   0       29.63        5.65     62.95 o 
   7  13   0      254.14      428.29     75.48 o 
  -6  14   0      241.38      163.72     84.22 o 
  -5  14   0       14.18       41.32     49.28 o 
  -4  14   0        3.35       -0.17     39.95 o 
  -3  14   0      782.30      932.04     50.89 o 
  -2  14   0     1040.05     1044.07     52.59 o 
  -1  14   0     1524.06     1571.25     84.87 o 
   0  14   0      419.04      399.35     40.03 o 
   1  14   0     1955.10     1928.17     67.54 o 
   2  14   0       80.89      142.67     52.84 o 
   3  14   0       15.60      -34.04     34.04 o 
   4  14   0       59.37       37.99     24.47 o 
   5  14   0       31.65       52.08     36.47 o 
   6  14   0      303.36      331.31     73.47 o 
  -5  15   0       99.55       13.22     80.35 o 
  -4  15   0       77.59       62.85    142.18 o 
  -3  15   0       67.36       34.87     41.93 o 
  -2  15   0       25.71       34.43     37.71 o 
  -1  15   0      560.13      672.49     64.56 o 
   0  15   0     1212.06     1303.42     62.71 o 
   1  15   0       64.36      111.64     40.25 o 
   2  15   0      118.57      129.33     39.94 o 
   3  15   0       77.27      -29.76     36.57 o 
   4  15   0      537.14      572.56     50.25 o 
   5  15   0       56.82       74.11     39.83 o 
  -3  16   0      988.69     1057.48     82.32 o 
  -2  16   0        2.24      -40.61     40.61 o 
  -1  16   0       80.54       94.86     40.88 o 
   0  16   0       31.75       78.54     45.72 o 
   1  16   0      860.97      818.93     57.44 o 
   2  16   0       27.96       -7.44     39.52 o 
   3  16   0       45.45       28.62     40.21 o 
   4  16   0       59.00        5.55     38.28 o 
  -1  17   0      210.98      259.52     66.20 o 
   0  17   0     1185.71     1213.75    124.23 o 
   1  17   0       30.11       21.15     43.68 o 
   2  17   0      532.98      592.66     92.39 o 
   3  17   0        1.43      -41.41     41.41 o 
  -2 -17   1      131.48       85.03     70.39 o 
  -1 -17   1      645.90      891.77    100.28 o 
   0 -17   1      344.59      387.88     54.43 o 
   1 -17   1       47.98      115.31     46.53 o 
  -4 -16   1      139.78       81.79     40.51 o 
  -3 -16   1      344.40      376.12     67.69 o 
  -2 -16   1     1418.39     1306.01     68.76 o 
  -1 -16   1       23.94       11.96     41.60 o 
   0 -16   1        8.01       -2.77     42.04 o 
   1 -16   1     1432.69     1442.10     75.00 o 
   2 -16   1       87.78       73.97     49.25 o 
   3 -16   1       85.66       -3.68     56.54 o 
  -5 -15   1      430.68      468.78    102.20 o 
  -4 -15   1       53.74      -35.14     35.14 o 
  -3 -15   1      618.77      715.35     62.38 o 
  -2 -15   1        3.88      -16.53     36.76 o 
  -1 -15   1      642.78      662.19    105.06 o 
   0 -15   1      428.82      384.62     42.51 o 
   1 -15   1       20.39        9.00     36.71 o 
   2 -15   1        3.00      -35.29     35.29 o 
   3 -15   1        6.08       22.31     42.59 o 
   4 -15   1       35.74       48.48     52.91 o 
  -6 -14   1        5.95      -25.13     67.28 o 
  -5 -14   1      594.99      648.36     50.65 o 
  -4 -14   1        0.33      -22.08     22.08 o 
  -3 -14   1      715.19      696.91     50.14 o 
  -2 -14   1     2022.18     2056.06    111.85 o 
  -1 -14   1        0.22      -19.50     32.44 o 
   0 -14   1      235.65      240.50     36.99 o 
   1 -14   1      303.81      359.42     39.36 o 
   2 -14   1      361.77      360.54     40.44 o 
   3 -14   1       81.58       72.87     41.99 o 
   4 -14   1       85.36       31.54     42.19 o 
   5 -14   1        5.33       -3.94     73.55 o 
  -7 -13   1       36.96       29.47     62.26 o 
  -6 -13   1      946.99      893.00     93.42 o 
  -5 -13   1      318.99      308.16     53.94 o 
  -4 -13   1      270.26      241.28     23.62 o 
  -3 -13   1     1448.59     1482.31     65.46 o 
  -2 -13   1      570.99      568.95     42.42 o 
  -1 -13   1     1288.14     1290.24     50.89 o 
   0 -13   1      193.82      199.97     30.78 o 
   1 -13   1      104.76      107.24     32.90 o 
   2 -13   1      408.73      353.13     38.26 o 
   3 -13   1      285.95      348.60     38.50 o 
   4 -13   1      127.10      127.26     40.62 o 
   5 -13   1       25.63       24.64     38.38 o 
   6 -13   1       49.61      -63.49     63.49 o 
  -8 -12   1       15.38       19.10     57.38 o 
  -7 -12   1        6.86      -48.19     48.19 o 
  -6 -12   1      149.55      149.05     48.95 o 
  -5 -12   1      627.31      641.82     29.54 o 
  -4 -12   1       70.74       38.80     17.06 o 
  -3 -12   1       31.61       18.77     25.21 o 
  -2 -12   1      684.68      658.73     34.42 o 
  -1 -12   1     1626.96     1588.59     52.20 o 
   0 -12   1      309.23      338.99     28.79 o 
   1 -12   1       76.71       51.44     30.63 o 
   2 -12   1      158.81      152.33     31.39 o 
   3 -12   1      249.88      263.09     33.98 o 
   4 -12   1     2436.32     2386.50     88.99 o 
   5 -12   1      438.25      378.91     44.18 o 
   6 -12   1       10.83        3.40     63.96 o 
   7 -12   1       20.90      -65.12     65.12 o 
  -8 -11   1      940.57      925.39    116.16 o 
  -7 -11   1        2.99      -31.37     44.15 o 
  -6 -11   1     1780.80     1786.25     99.19 o 
  -5 -11   1      169.69      177.03     18.98 o 
  -4 -11   1      435.14      504.48     26.64 o 
  -3 -11   1     1846.94     1807.17     44.17 o 
  -2 -11   1      481.14      443.15     24.26 o 
  -1 -11   1     3841.80     3767.53     75.93 o 
   0 -11   1     1037.61     1071.06     37.63 o 
   1 -11   1     1154.48     1013.09     40.00 o 
   2 -11   1     1264.82     1260.51     45.19 o 
   3 -11   1       85.95       98.40     27.92 o 
   4 -11   1       13.54       19.83     28.96 o 
   5 -11   1       12.79      -31.34     32.55 o 
   6 -11   1      340.15      333.46     54.23 o 
   7 -11   1      109.42       77.18     61.40 o 
  -9 -10   1      435.02      408.88     61.33 o 
  -8 -10   1       52.56      118.89     47.73 o 
  -7 -10   1        0.95       72.80     60.71 o 
  -6 -10   1      200.95      170.88    115.89 o 
  -5 -10   1      858.60      886.44     33.06 o 
  -4 -10   1      100.50      102.78     15.74 o 
  -3 -10   1        9.37       13.50     15.46 o 
  -2 -10   1     2069.50     2062.40     45.96 o 
  -1 -10   1       86.35       64.52     19.05 o 
   0 -10   1     1091.15     1090.56     33.06 o 
   1 -10   1     1099.99     1141.13     37.22 o 
   2 -10   1     4405.54     4408.20     84.52 o 
   3 -10   1     1058.19     1101.46     37.49 o 
   4 -10   1     1330.12     1354.62     53.45 o 
   5 -10   1       60.63       30.49     31.84 o 
   6 -10   1       43.29       34.68     40.94 o 
   7 -10   1      120.81      127.30     64.19 o 
   8 -10   1       44.53       28.31     57.92 o 
  -9  -9   1      884.74      800.61     73.47 o 
  -8  -9   1     1188.32     1026.77    165.19 o 
  -7  -9   1      388.62      436.22     84.26 o 
  -6  -9   1      443.26      429.16     69.72 o 
  -5  -9   1      346.67      290.04     23.48 o 
  -4  -9   1       66.37       37.41     12.31 o 
  -3  -9   1      108.72       88.23     17.44 o 
  -2  -9   1      941.83      962.13     27.88 o 
  -1  -9   1     4008.83     3720.69     71.31 o 
   0  -9   1      660.07      644.54     24.41 o 
   1  -9   1     4003.92     3828.01     67.79 o 
   2  -9   1       98.92       77.80     18.25 o 
   3  -9   1       51.91       32.60     17.71 o 
   4  -9   1       29.60       23.45     18.32 o 
   5  -9   1      511.27      526.05     54.49 o 
   6  -9   1     1399.50     1251.98    110.28 o 
   7  -9   1      410.44      398.40     55.84 o 
   8  -9   1      926.84      941.03     87.16 o 
  -9  -8   1     1456.48     1207.56     73.97 o 
  -8  -8   1        0.26      -38.00     38.00 o 
  -7  -8   1        0.49      -14.07     38.10 o 
  -6  -8   1     1094.33     1026.47     43.99 o 
  -5  -8   1      721.96      752.43     28.29 o 
  -4  -8   1      555.80      510.94     18.56 o 
  -3  -8   1      184.78      190.59     15.39 o 
  -2  -8   1     1410.12     1349.49     31.14 o 
  -1  -8   1      542.27      597.49     19.64 o 
   0  -8   1      338.49      320.42     20.45 o 
   1  -8   1     1295.26     1354.39     34.29 o 
   2  -8   1     8461.52     8343.21    140.29 o 
   3  -8   1      254.67      293.80     23.59 o 
   4  -8   1     1536.00     1580.91     40.92 o 
   5  -8   1       39.79       48.97     23.41 o 
   6  -8   1     1369.24     1392.37     56.74 o 
   7  -8   1        0.04       16.30     35.11 o 
   8  -8   1      387.79      354.43     60.86 o 
   9  -8   1      858.14      998.87     83.76 o 
  -9  -7   1      510.56      314.45    120.03 o 
  -8  -7   1      799.87      758.95     55.65 o 
  -7  -7   1      677.67      731.32     39.20 o 
  -6  -7   1      219.87      238.15     18.40 o 
  -5  -7   1       32.54       12.03     15.12 o 
  -4  -7   1       20.81       -5.49      9.01 o 
  -3  -7   1      270.13      266.67     13.41 o 
  -2  -7   1     2250.76     2340.64     45.83 o 
  -1  -7   1     4719.03     4527.64     66.60 o 
   0  -7   1     1836.90     1814.01     38.97 o 
   1  -7   1     6275.44     5951.64     94.75 o 
   2  -7   1      147.54      150.39     15.85 o 
   3  -7   1        4.12      -12.68     12.88 o 
   4  -7   1      456.60      457.87     22.80 o 
   5  -7   1     1653.43     1660.08     46.67 o 
   6  -7   1       86.66       85.47     29.62 o 
   7  -7   1        9.26       34.83     33.01 o 
   8  -7   1      564.14      595.43     56.92 o 
   9  -7   1        5.63      -31.09     43.39 o 
 -10  -6   1     2248.92     1851.51    201.38 o 
  -9  -6   1      615.33      463.40    126.68 o 
  -8  -6   1      125.02      127.13     34.04 o 
  -7  -6   1      241.58      196.05     37.37 o 
  -6  -6   1      115.79       92.59     11.46 o 
  -5  -6   1     4312.71     4187.40     65.53 o 
  -4  -6   1     1445.34     1394.22     32.25 o 
  -3  -6   1      355.67      434.80     16.73 o 
  -2  -6   1     3371.84     3502.95     54.38 o 
  -1  -6   1       69.88       96.64     14.54 o 
   0  -6   1      329.83      358.07     16.13 o 
   1  -6   1      367.57      352.02     18.76 o 
   2  -6   1     4647.94     4536.32     70.39 o 
   3  -6   1      571.86      624.76     20.66 o 
   4  -6   1      546.47      473.84     21.40 o 
   5  -6   1      614.40      572.38     25.59 o 
   6  -6   1      844.40      868.38     31.36 o 
   7  -6   1      155.50      198.33     30.41 o 
   8  -6   1      127.61      108.37     42.69 o 
   9  -6   1     2351.01     2153.04    117.32 o 
 -10  -5   1      222.01      181.82    117.94 o 
  -9  -5   1      849.90      592.94    129.77 o 
  -8  -5   1     1287.27     1217.29    109.20 o 
  -7  -5   1      470.02      449.98     59.97 o 
  -6  -5   1       99.90       68.16     16.62 o 
  -5  -5   1       48.68       24.05     11.93 o 
  -4  -5   1     5713.23     5688.34     90.79 o 
  -3  -5   1     2140.61     2217.21     35.46 o 
  -2  -5   1     6998.72     6858.29     89.85 o 
  -1  -5   1     2768.91     2716.95     41.93 o 
   0  -5   1      835.14      794.09     23.91 o 
   1  -5   1     2881.68     2772.74     48.16 o 
   2  -5   1       13.84        5.50      8.54 o 
   3  -5   1       79.32       56.45     12.54 o 
   4  -5   1        0.94       -8.40     13.64 o 
   5  -5   1     4404.48     4261.35     73.36 o 
   6  -5   1      131.88      165.84     16.34 o 
   7  -5   1      751.09      761.02     40.67 o 
   8  -5   1      511.42      583.89     40.17 o 
   9  -5   1        3.42      -23.54     25.04 o 
 -10  -4   1     1817.30     1105.52    161.79 o 
  -9  -4   1      589.12      542.59    126.91 o 
  -8  -4   1        2.42       29.88     22.43 o 
  -7  -4   1      712.17      670.58     45.70 o 
  -6  -4   1        5.77      -12.50     16.76 o 
  -5  -4   1     9527.51     9641.26    136.61 o 
  -4  -4   1     2727.03     3078.72     48.15 o 
  -3  -4   1      115.95      141.21     11.12 o 
  -2  -4   1      295.65      304.91     11.40 o 
  -1  -4   1      104.21       86.00      9.53 o 
   0  -4   1        1.69       -3.82      8.99 o 
   1  -4   1        3.73       14.10     10.30 o 
   2  -4   1     7753.83     7529.40    102.81 o 
   3  -4   1     5623.80     5717.09     86.27 o 
   4  -4   1     1338.35     1179.10     26.69 o 
   5  -4   1       11.65       31.54     12.60 o 
   6  -4   1     2269.72     2240.05     50.56 o 
   7  -4   1      301.31      286.54     27.41 o 
   8  -4   1      307.48      311.92     30.10 o 
   9  -4   1     1618.06     1428.99     57.27 o 
 -10  -3   1      579.60      538.72    131.01 o 
  -9  -3   1       54.81      114.23    103.32 o 
  -8  -3   1       12.59        8.66     96.05 o 
  -7  -3   1      527.12      520.80     24.81 o 
  -6  -3   1      912.84      815.34     71.22 o 
  -5  -3   1     2484.60     2372.54     56.62 o 
  -4  -3   1    12435.78    12789.25    158.73 o 
  -3  -3   1      430.03      465.32     12.10 o 
  -2  -3   1     1348.44     1374.68     25.35 o 
  -1  -3   1     2535.50     2488.06     35.20 o 
   0  -3   1     1848.53     1805.74     27.21 o 
   1  -3   1      773.83      790.46     17.97 o 
   2  -3   1     1742.23     1754.59     27.58 o 
   3  -3   1       56.36       45.48     10.11 o 
   4  -3   1       40.71       89.29     10.79 o 
   5  -3   1    13200.39    13108.12    233.07 o 
   6  -3   1       21.65       11.51      9.56 o 
   7  -3   1     2553.93     2434.89     72.41 o 
   8  -3   1      204.84      186.32     22.99 o 
   9  -3   1      212.84      179.81     30.70 o 
  -9  -2   1      392.14      325.59    113.14 o 
  -8  -2   1      365.04      178.96    104.40 o 
  -7  -2   1      534.30      641.19    117.24 o 
  -6  -2   1      231.10      186.30     88.55 o 
  -5  -2   1    13235.07    14488.13    683.38 o 
  -4  -2   1     4247.31     5090.58    122.31 o 
  -3  -2   1     1003.25     1068.51     40.85 o 
  -2  -2   1     5190.69     5373.97     95.96 o 
  -1  -2   1     2828.54     2762.21     74.09 o 
   0  -2   1        1.08       -5.17      5.17 o 
   1  -2   1      476.24      499.80     13.59 o 
   2  -2   1      199.79      186.93      9.06 o 
   3  -2   1      712.62      708.47     17.60 o 
   4  -2   1     9954.48    10090.15    164.75 o 
   5  -2   1       53.35       94.63     10.51 o 
   6  -2   1     3374.98     3320.72     74.74 o 
   7  -2   1       86.53       66.75     22.65 o 
   8  -2   1     1127.04      987.94     37.63 o 
   9  -2   1     1270.54     1091.68     55.45 o 
  -9  -1   1     1407.52     1000.19    143.07 o 
  -8  -1   1      215.76      126.91     98.45 o 
  -7  -1   1     1003.38      903.21    125.59 o 
  -6  -1   1     1546.46     1651.20    156.68 o 
  -5  -1   1     5001.48     5254.30    302.08 o 
  -4  -1   1     3163.78     3277.58    210.51 o 
  -3  -1   1     7488.44     8491.79    277.92 o 
  -2  -1   1    27503.56    31455.20    978.15 o 
  -1  -1   1       40.21       19.85      7.10 o 
   0  -1   1       70.34       -2.35      2.35 o 
   1  -1   1     4075.58     2225.50    124.83 o 
   2  -1   1    23424.35    23805.45    341.10 o 
   3  -1   1     1530.50     1742.88     53.76 o 
   4  -1   1     1975.70     2345.55     54.90 o 
   5  -1   1    20776.45    20782.38    383.59 o 
   6  -1   1        0.25       -8.56     11.15 o 
   7  -1   1       13.28       20.81     11.80 o 
   8  -1   1      287.17      288.30     17.90 o 
  -9   0   1      208.42      201.23    106.11 o 
  -8   0   1      561.10      548.93     68.56 o 
  -7   0   1      854.54      795.83     68.90 o 
  -6   0   1        3.20      -54.99     74.47 o 
  -5   0   1     6840.50     7068.91    383.51 o 
  -4   0   1     1261.20     1372.02    138.35 o 
  -3   0   1      327.21      387.59     49.11 o 
  -2   0   1    19285.85    20087.16    680.97 o 
   0   0   1        0.02        0.34      0.60 o 
   2   0   1       11.96       13.57      6.03 o 
   3   0   1     3074.15     3460.92    103.46 o 
   4   0   1     3686.19     3812.14     95.68 o 
   5   0   1     1198.45     1177.54     54.06 o 
   6   0   1     6240.76     6311.59    123.41 o 
   7   0   1       17.49       31.08     11.56 o 
   8   0   1       99.67      164.57     64.11 o 
  -9   1   1      189.68      134.41     99.92 o 
  -8   1   1       21.37       32.46     63.03 o 
  -7   1   1        0.01        7.82     40.17 o 
  -6   1   1     2417.35     2434.10     51.80 o 
  -5   1   1      698.06      722.58     31.73 o 
  -4   1   1     2014.07     1777.46     47.76 o 
  -3   1   1     4323.64     4515.81    155.90 o 
  -2   1   1    16130.29    16707.21    485.71 o 
  -1   1   1       10.82        3.34      5.03 o 
   0   1   1        0.29       -2.10      2.10 o 
   1   1   1      169.18       18.64      8.55 o 
   2   1   1    37086.44    42418.98   1146.80 o 
   3   1   1      982.71      993.52     76.94 o 
   4   1   1      706.39      640.88     23.58 o 
   5   1   1     6334.32     6298.27    211.77 o 
   6   1   1      425.14      390.84     19.16 o 
   8   1   1     1637.55     1573.02    129.46 o 
  -8   2   1      623.86      545.91     48.94 o 
  -7   2   1       15.10       -8.24     19.84 o 
  -6   2   1        2.87       19.07     16.54 o 
  -5   2   1     8288.78     7750.40    148.59 o 
  -4   2   1      118.09      138.50     12.36 o 
  -3   2   1      339.57      335.97     11.44 o 
  -2   2   1     1793.06     1727.55     27.12 o 
  -1   2   1     7312.50     7039.49     97.76 o 
   0   2   1      306.97      311.51     12.73 o 
   1   2   1     5470.02     5362.48    118.90 o 
   2   2   1     3775.00     4819.94     63.07 o 
   3   2   1     4365.13     5456.41    194.97 o 
   4   2   1     2762.67     2952.89     72.86 o 
   5   2   1     1411.46     1386.38    176.32 o 
   6   2   1     2052.40     1948.66     90.16 o 
   7   2   1       46.13        6.97     16.44 o 
  -9   3   1     1098.43     1013.34     53.90 o 
  -8   3   1        3.01       23.15     14.85 o 
  -7   3   1        7.32       14.61     17.79 o 
  -6   3   1      275.87      407.22     22.62 o 
  -5   3   1      816.06      899.86     22.16 o 
  -4   3   1      165.09      123.21     11.52 o 
  -3   3   1      843.40      833.68     20.19 o 
  -2   3   1     5305.09     5292.00     67.54 o 
  -1   3   1      628.11      596.01     15.38 o 
   0   3   1       38.11       34.29      8.11 o 
   1   3   1      266.90      275.35     11.49 o 
   2   3   1    10588.96    11842.48    341.55 o 
   3   3   1       14.34        3.84      7.14 o 
   4   3   1     1258.44     1361.23     47.98 o 
   5   3   1     6888.80     7848.03    193.21 o 
   6   3   1      712.93      792.19     90.66 o 
   7   3   1     1099.94     1070.25     98.25 o 
 -10   4   1      273.66      225.05     26.37 o 
  -9   4   1      560.66      544.37     44.55 o 
  -8   4   1     1243.56     1213.77     51.17 o 
  -7   4   1      241.65      236.82     20.91 o 
  -6   4   1      330.72      306.53     14.62 o 
  -5   4   1      424.88      384.97     17.57 o 
  -4   4   1      948.59     1059.96     25.98 o 
  -3   4   1     1445.52     1455.93     29.53 o 
  -2   4   1     5923.33     5584.36     79.26 o 
  -1   4   1     3771.13     3564.87     57.37 o 
   0   4   1     1825.29     1807.36     31.39 o 
   1   4   1     5256.50     4954.70     62.64 o 
   2   4   1      169.27      188.96      8.41 o 
   3   4   1     3119.86     3397.66     98.77 o 
   4   4   1     1945.37     1962.55     51.36 o 
   5   4   1       44.07       75.66     16.75 o 
   6   4   1     1411.92     1399.02     51.57 o 
   7   4   1      632.38      582.09     31.29 o 
   8   4   1      240.35      281.97     32.25 o 
  -9   5   1      722.14      706.57     40.90 o 
  -8   5   1      218.76      200.36     29.30 o 
  -7   5   1        0.67       36.56     33.83 o 
  -6   5   1       41.18       60.39     15.38 o 
  -5   5   1       11.99      -12.80     12.80 o 
  -4   5   1      628.05      694.41     22.46 o 
  -3   5   1      136.49      166.49     12.98 o 
  -2   5   1     2036.09     1773.74     34.50 o 
  -1   5   1      647.14      561.40     20.29 o 
   0   5   1      339.96      311.25     26.53 o 
   1   5   1      358.65      334.66     15.83 o 
   2   5   1     3043.24     2838.89     65.35 o 
   3   5   1     1239.04     1206.66     30.52 o 
   4   5   1      172.91      149.65     11.50 o 
   5   5   1     1423.91     1405.23     31.09 o 
   6   5   1     1252.42     1106.67     37.13 o 
   7   5   1        0.07       39.27     30.48 o 
   8   5   1      263.39      177.95     34.41 o 
  -9   6   1      776.28      598.50     57.77 o 
  -8   6   1      950.20      905.45     51.21 o 
  -7   6   1        0.11       -6.95     25.50 o 
  -6   6   1       22.34       19.99     17.66 o 
  -5   6   1        2.45      -14.56     14.56 o 
  -4   6   1      541.06      585.74     24.94 o 
  -3   6   1       25.96       11.43     13.41 o 
  -2   6   1     5980.86     5578.06     92.27 o 
  -1   6   1     5494.99     5194.42     89.10 o 
   0   6   1      558.95      456.72     22.46 o 
   1   6   1     6421.23     6059.11     89.26 o 
   2   6   1      392.92      392.12     17.27 o 
   3   6   1      250.79      185.28     12.29 o 
   4   6   1       12.75       17.23     13.06 o 
   5   6   1      840.48      900.92     25.61 o 
   6   6   1      816.70      805.91     33.77 o 
   7   6   1      462.59      448.24     87.20 o 
   8   6   1      741.06      699.82     55.60 o 
  -9   7   1     1940.32     2040.75    116.24 o 
  -8   7   1      270.65      275.82     37.59 o 
  -7   7   1      132.36      103.34     30.79 o 
  -6   7   1       79.57       87.11     22.80 o 
  -5   7   1      357.65      341.22     23.49 o 
  -4   7   1      428.96      419.68     21.01 o 
  -3   7   1      811.77      833.84     26.26 o 
  -2   7   1     5175.05     4884.49     81.36 o 
  -1   7   1     1303.12     1255.31     31.82 o 
   0   7   1      662.16      633.08     21.85 o 
   1   7   1      503.39      494.60     32.15 o 
   2   7   1     3755.67     3328.12     61.36 o 
   3   7   1      611.93      626.98     19.76 o 
   4   7   1       25.83       37.05     10.67 o 
   5   7   1        5.77       -3.47     13.45 o 
   6   7   1     3463.86     3507.89     78.15 o 
   7   7   1        2.13       -7.39     19.85 o 
   8   7   1      859.61      825.33     64.58 o 
   9   7   1      465.18      422.64     48.26 o 
  -9   8   1      204.86      210.28     56.84 o 
  -8   8   1      815.27      781.25     75.94 o 
  -7   8   1      178.01      168.92     38.72 o 
  -6   8   1      252.79      266.73     31.11 o 
  -5   8   1       57.03       66.43     20.53 o 
  -4   8   1      570.70      571.89     24.37 o 
  -3   8   1      563.98      712.97     52.51 o 
  -2   8   1     5457.46     5332.85     89.17 o 
  -1   8   1     3697.85     3710.71     64.56 o 
   0   8   1      802.38      825.67     28.76 o 
   1   8   1    12736.70    12622.11    188.51 o 
   2   8   1      380.81      369.07     18.96 o 
   3   8   1     5759.98     5641.50     85.17 o 
   4   8   1       27.88       39.20     12.83 o 
   5   8   1      294.80      303.21     27.10 o 
   6   8   1     1719.69     1764.13     54.55 o 
   7   8   1      670.96      677.15     44.59 o 
   8   8   1      573.59      489.46     56.30 o 
   9   8   1       19.29      -14.93     40.06 o 
  -8   9   1      167.85      204.01     61.25 o 
  -7   9   1      660.28      665.32     53.59 o 
  -6   9   1      351.26      417.31     51.70 o 
  -5   9   1        7.12       -0.12     23.96 o 
  -4   9   1      713.76      848.00     63.00 o 
  -3   9   1      209.30      253.40     24.29 o 
  -2   9   1      349.77      333.11     38.29 o 
  -1   9   1     1025.57      977.80     33.18 o 
   0   9   1     2491.66     2538.43     49.97 o 
   1   9   1      902.74      863.29     30.49 o 
   2   9   1     6412.35     6035.19     99.37 o 
   3   9   1       84.38       94.57     14.42 o 
   4   9   1     1032.39     1053.44     40.09 o 
   5   9   1       51.34       61.57     25.66 o 
   6   9   1      849.93      846.97     61.90 o 
   7   9   1      578.97      530.22     64.73 o 
   8   9   1      366.58      356.75     56.92 o 
   9   9   1       19.75       31.01     45.16 o 
  -8  10   1      212.58      278.10     68.44 o 
  -7  10   1      407.20      237.73     68.13 o 
  -6  10   1      103.43       34.21     40.47 o 
  -5  10   1      164.02      148.61     32.77 o 
  -4  10   1      528.39      529.99     29.27 o 
  -3  10   1      923.98     1034.64     65.45 o 
  -2  10   1     1913.66     1962.31     45.73 o 
  -1  10   1        2.83       -8.94     17.49 o 
   0  10   1      156.63      143.83     18.20 o 
   1  10   1     3284.84     3239.60     65.69 o 
   2  10   1      738.76      713.79     28.04 o 
   3  10   1     1427.82     1446.36     39.14 o 
   4  10   1       35.89        1.64     16.88 o 
   5  10   1       89.14      128.01     15.76 o 
   6  10   1     1409.15     1232.82     98.37 o 
   7  10   1       10.32      -21.50     47.87 o 
   8  10   1       52.02       93.42     51.51 o 
   9  10   1       65.97      -44.39     44.39 o 
  -8  11   1      193.92      139.21     65.12 o 
  -7  11   1      294.09      322.80     74.32 o 
  -6  11   1     1274.14     1230.35     76.31 o 
  -5  11   1       94.73       45.87     24.88 o 
  -4  11   1     1610.08     1650.26     50.61 o 
  -3  11   1       25.25       72.43     21.37 o 
  -2  11   1     4667.69     4786.95     99.22 o 
  -1  11   1      614.53      671.09     43.23 o 
   0  11   1     1665.03     1664.09     41.50 o 
   1  11   1       17.71       33.33     18.91 o 
   2  11   1     4006.23     3776.04     74.96 o 
   3  11   1      309.66      299.12     22.67 o 
   4  11   1        3.99      -19.49     19.49 o 
   5  11   1      601.64      625.86     29.34 o 
   6  11   1      437.68      430.14     67.90 o 
   7  11   1      239.96      169.91     58.54 o 
   8  11   1        5.35       25.68     53.90 o 
  -7  12   1      126.08      -23.82     68.37 o 
  -6  12   1        1.31        2.94     63.73 o 
  -5  12   1      300.03      293.44     42.28 o 
  -4  12   1      649.79      650.22     90.63 o 
  -3  12   1      300.18      328.03     34.50 o 
  -2  12   1      382.96      393.43     35.50 o 
  -1  12   1      131.67      132.88     25.44 o 
   0  12   1       73.78       66.06     28.50 o 
   1  12   1      817.83      795.09     33.83 o 
   2  12   1       20.97       39.67     21.54 o 
   3  12   1      975.43      937.42     45.17 o 
   4  12   1      357.68      381.36     22.58 o 
   5  12   1      693.05      732.53     41.82 o 
   6  12   1     1153.35     1120.60     96.67 o 
   7  12   1        5.75      -30.70     55.30 o 
   8  12   1       71.70      139.05     59.78 o 
  -6  13   1     1899.12     1976.33    147.71 o 
  -5  13   1      353.64      429.53    105.00 o 
  -4  13   1        0.43      -15.97     38.51 o 
  -3  13   1      220.86      213.35     40.14 o 
  -2  13   1      261.24      314.76     44.12 o 
  -1  13   1      782.86      774.11     44.80 o 
   0  13   1      128.40       47.96     31.03 o 
   1  13   1      410.81      476.40     61.70 o 
   2  13   1     2742.32     2565.86     75.21 o 
   3  13   1      191.08      193.02     35.97 o 
   4  13   1       39.52        3.99     21.51 o 
   5  13   1      353.55      404.03     36.52 o 
   6  13   1      471.43      595.10     82.90 o 
   7  13   1      110.14       62.49     62.02 o 
  -6  14   1      209.42      308.26     87.16 o 
  -5  14   1      456.95      526.17     62.23 o 
  -4  14   1       16.52        7.72     40.05 o 
  -3  14   1      308.14      318.16     40.48 o 
  -2  14   1     1179.89     1155.85     57.73 o 
  -1  14   1       63.18       87.64     39.35 o 
   0  14   1     1830.48     1866.39     67.26 o 
   1  14   1       18.48        6.96     30.73 o 
   2  14   1       21.94       39.94     33.51 o 
   3  14   1     1294.86     1201.75     59.62 o 
   4  14   1     1255.92     1186.90     45.65 o 
   5  14   1      747.63      734.32     52.57 o 
   6  14   1       42.33       51.04     65.50 o 
  -5  15   1      496.78      472.99     97.06 o 
  -4  15   1       13.03        3.35     51.67 o 
  -3  15   1      349.88      251.85     47.75 o 
  -2  15   1       33.03       42.61     35.90 o 
  -1  15   1     4530.58     4697.36    120.87 o 
   0  15   1      175.29      191.65     37.71 o 
   1  15   1        0.97       21.25     37.03 o 
   2  15   1      374.81      441.40     53.26 o 
   3  15   1        6.13      -10.26     34.60 o 
   4  15   1      142.88      102.19     38.41 o 
   5  15   1      195.53      237.81     58.23 o 
   6  15   1      289.57      185.45     74.71 o 
  -4  16   1       27.64       22.50     55.59 o 
  -3  16   1       71.90       51.93     43.36 o 
  -2  16   1     1318.27     1294.81     61.94 o 
  -1  16   1       68.29       92.53     39.32 o 
   0  16   1     1285.40     1229.65     66.93 o 
   1  16   1       29.50        8.75     40.29 o 
   2  16   1      319.53      250.63     45.54 o 
   3  16   1       68.07       47.47     39.18 o 
   4  16   1      221.62      241.56     67.42 o 
   5  16   1        4.52       28.69     42.19 o 
  -2  17   1       14.79       24.92     44.52 o 
  -1  17   1     1865.78     2200.17     92.30 o 
   0  17   1        1.60       14.52     43.17 o 
   1  17   1       74.87       30.58     45.96 o 
   2  17   1      595.10      576.65     55.41 o 
   3  17   1      188.65      149.22     45.76 o 
  -1 -17   2      360.13      352.46     51.75 o 
   0 -17   2       37.05       58.09     46.46 o 
  -4 -16   2        0.15      -17.54     40.71 o 
  -3 -16   2       37.16       30.76     40.61 o 
  -2 -16   2        0.09       42.86     41.91 o 
  -1 -16   2     1532.94     1520.52     97.93 o 
   0 -16   2      199.08      224.40     53.13 o 
   1 -16   2       24.39       62.27     43.72 o 
   2 -16   2      781.68      823.81     55.53 o 
   3 -16   2       25.98       -5.25     54.64 o 
  -5 -15   2       91.75       38.62     40.38 o 
  -4 -15   2        2.93      -28.45     66.84 o 
  -3 -15   2      126.19      147.25     58.17 o 
  -2 -15   2     1019.47      946.32     58.70 o 
  -1 -15   2      350.17      419.89     47.58 o 
   0 -15   2     1636.23     1705.28     68.32 o 
   1 -15   2       71.33      109.71     37.38 o 
   2 -15   2       22.06       49.44     36.87 o 
   3 -15   2     1356.16     1451.19     77.27 o 
   4 -15   2       35.00      -44.05     49.51 o 
  -6 -14   2        0.47      -58.70     58.70 o 
  -5 -14   2      140.50      187.98     41.07 o 
  -4 -14   2      253.94      254.22     40.04 o 
  -3 -14   2     1240.90     1224.79     61.99 o 
  -2 -14   2      225.80      317.69     41.45 o 
  -1 -14   2     1933.08     1972.80     71.33 o 
   0 -14   2     1039.31     1151.67     54.81 o 
   1 -14   2        5.37       41.52     33.53 o 
   2 -14   2      879.80      821.18     50.95 o 
   3 -14   2      155.87       90.74     36.30 o 
   4 -14   2      415.13      481.58     59.37 o 
   5 -14   2       15.71      -30.24     74.47 o 
  -7 -13   2      112.47       39.69     54.23 o 
  -6 -13   2      451.69      439.43     82.87 o 
  -5 -13   2      584.22      551.13     42.20 o 
  -4 -13   2       41.74       -0.55     23.00 o 
  -3 -13   2      162.74      215.43     59.13 o 
  -2 -13   2      609.73      647.44     51.36 o 
  -1 -13   2       79.94       62.24     27.25 o 
   0 -13   2       43.12       17.82     27.39 o 
   1 -13   2      578.26      567.96     43.33 o 
   2 -13   2       35.90       18.86     32.35 o 
   3 -13   2     1620.54     1562.87     62.94 o 
   4 -13   2      259.96      264.69     43.13 o 
   5 -13   2       65.08       89.74     76.72 o 
   6 -13   2        1.15        0.70     68.98 o 
  -7 -12   2       55.23       12.64     56.11 o 
  -6 -12   2      444.51      470.27     60.80 o 
  -5 -12   2      503.26      567.12     28.55 o 
  -4 -12   2      258.17      257.62     31.90 o 
  -3 -12   2     7711.64     7645.95    153.14 o 
  -2 -12   2        3.20       -4.39     22.05 o 
  -1 -12   2       69.56       69.52     25.76 o 
   0 -12   2       44.92       22.75     22.94 o 
   1 -12   2      128.24      123.64     27.54 o 
   2 -12   2      843.16      887.03     50.35 o 
   3 -12   2      115.38      111.11     32.29 o 
   4 -12   2      801.59      981.56     57.79 o 
   5 -12   2       19.15      -21.08     34.35 o 
   6 -12   2      269.47      220.18     78.34 o 
   7 -12   2       35.89      -68.91     68.91 o 
  -8 -11   2        2.02       21.44     51.47 o 
  -7 -11   2      107.35      108.93     49.46 o 
  -6 -11   2      104.08       55.13     48.04 o 
  -5 -11   2      717.30      752.76     30.13 o 
  -4 -11   2       48.34       25.30     19.52 o 
  -3 -11   2      409.68      401.28     22.49 o 
  -2 -11   2       55.01       16.70     18.77 o 
  -1 -11   2       14.61        3.94     20.39 o 
   0 -11   2     3012.06     3114.98     67.16 o 
   1 -11   2      136.52      108.04     22.11 o 
   2 -11   2      755.89      716.33     34.74 o 
   3 -11   2      455.92      439.11     36.63 o 
   4 -11   2      639.62      574.88     51.15 o 
   5 -11   2       53.51       66.78     36.38 o 
   6 -11   2      263.71      251.26     51.06 o 
   7 -11   2     1497.29     1562.04    128.07 o 
  -8 -10   2        2.47       -0.92     44.76 o 
  -7 -10   2      178.18       88.88     64.65 o 
  -6 -10   2      170.08       95.17     45.33 o 
  -5 -10   2      194.59      190.09     26.36 o 
  -4 -10   2     1778.10     1751.77     41.12 o 
  -3 -10   2     3578.63     3409.90     60.07 o 
  -2 -10   2      548.94      580.09     23.57 o 
  -1 -10   2     4366.59     4278.71     76.97 o 
   0 -10   2        6.81       34.89     17.33 o 
   1 -10   2     3087.97     3066.33     64.64 o 
   2 -10   2        2.52       -3.30     18.76 o 
   3 -10   2      132.50      126.68     21.55 o 
   4 -10   2       33.60       26.95     23.78 o 
   5 -10   2      244.60      294.63     36.61 o 
   6 -10   2     2148.63     2081.74     94.82 o 
   7 -10   2        1.63      -21.73     60.24 o 
   8 -10   2      102.63       37.59     62.10 o 
  -9  -9   2        6.51       60.77     61.10 o 
  -8  -9   2      336.98      289.06    104.79 o 
  -7  -9   2      300.59      306.76     50.86 o 
  -6  -9   2        5.69      -48.21     70.07 o 
  -5  -9   2     2271.46     2150.97     52.25 o 
  -4  -9   2     1472.15     1474.49     35.68 o 
  -3  -9   2       38.01       24.03     14.65 o 
  -2  -9   2      133.83      151.78     16.46 o 
  -1  -9   2      575.93      591.55     22.23 o 
   0  -9   2     7435.75     7487.83    118.54 o 
   1  -9   2      110.48       97.57     17.19 o 
   2  -9   2        2.04      -10.81     16.79 o 
   3  -9   2      154.62      130.51     16.21 o 
   4  -9   2        5.63       23.32     18.73 o 
   5  -9   2       15.25        5.99     27.83 o 
   6  -9   2       41.79      108.73     36.11 o 
   7  -9   2     2624.30     2569.88    104.96 o 
   8  -9   2       56.77       53.52     56.61 o 
  -9  -8   2       73.51       57.67     38.21 o 
  -8  -8   2       16.66       17.43     39.05 o 
  -7  -8   2        0.75       29.09     39.12 o 
  -6  -8   2      344.17      373.50     29.75 o 
  -5  -8   2       11.29        6.10     17.20 o 
  -4  -8   2     2208.22     2334.15     42.33 o 
  -3  -8   2     5941.41     6057.91     92.06 o 
  -2  -8   2      357.61      321.70     17.56 o 
  -1  -8   2     4338.24     4096.78     66.69 o 
   0  -8   2     1347.38     1486.21     35.73 o 
   1  -8   2     3314.39     3140.03     57.76 o 
   2  -8   2       20.45       10.24     16.51 o 
   3  -8   2     2078.28     2056.07     46.47 o 
   4  -8   2     1046.94      975.10     32.98 o 
   5  -8   2      183.38      154.21     47.95 o 
   6  -8   2      528.14      578.99     39.18 o 
   7  -8   2       29.89        9.59     36.43 o 
   8  -8   2        0.98      -16.16     51.20 o 
   9  -8   2      119.03      111.91     55.22 o 
  -9  -7   2       17.69       57.46    111.83 o 
  -8  -7   2      245.30      204.03     39.72 o 
  -7  -7   2     2012.29     2018.90     66.31 o 
  -6  -7   2      123.08      120.90     22.75 o 
  -5  -7   2     3016.15     2906.81     58.94 o 
  -4  -7   2      626.88      536.66     16.93 o 
  -3  -7   2      109.00      116.19     12.43 o 
  -2  -7   2       47.08       52.70     12.25 o 
  -1  -7   2       27.40       38.97     13.22 o 
   0  -7   2    19913.16    20250.77    275.97 o 
   1  -7   2      506.70      488.05     20.86 o 
   2  -7   2        0.85       -7.04     15.49 o 
   3  -7   2      248.67      263.28     22.27 o 
   4  -7   2      702.08      731.29     27.54 o 
   5  -7   2      581.87      652.70     29.63 o 
   6  -7   2       46.45       68.87     29.97 o 
   7  -7   2      771.80      943.84     56.12 o 
   8  -7   2        0.24       23.34     33.71 o 
   9  -7   2      754.39      793.08     71.92 o 
 -10  -6   2      280.49      205.95    125.75 o 
  -9  -6   2      402.52      283.36    122.81 o 
  -8  -6   2        5.66        3.74     31.02 o 
  -7  -6   2      670.48      666.85     61.91 o 
  -6  -6   2      144.35      136.09     13.32 o 
  -5  -6   2      613.45      573.05     20.19 o 
  -4  -6   2     2341.46     2192.16     43.18 o 
  -3  -6   2     5656.77     5616.69     89.42 o 
  -2  -6   2      194.25      219.36     16.85 o 
  -1  -6   2     1405.83     1257.96     27.41 o 
   0  -6   2     4993.96     5350.83     79.41 o 
   1  -6   2     8561.94     8477.21    129.02 o 
   2  -6   2       45.97       86.25     14.66 o 
   3  -6   2     1423.51     1380.10     32.82 o 
   4  -6   2      639.68      581.56     29.90 o 
   5  -6   2       12.08       51.06     19.43 o 
   6  -6   2       59.05       94.85     19.30 o 
   7  -6   2      174.16      184.00     34.60 o 
   8  -6   2        9.20      -10.01     29.51 o 
   9  -6   2       37.22       48.34     42.23 o 
 -10  -5   2      519.95      397.43    129.92 o 
  -9  -5   2      903.21      666.87    136.50 o 
  -8  -5   2       95.83      111.41     62.02 o 
  -7  -5   2     1865.28     1711.74     79.09 o 
  -6  -5   2      330.02      375.21     26.12 o 
  -5  -5   2      267.31      256.80     20.14 o 
  -4  -5   2      822.69      799.89     23.41 o 
  -3  -5   2       69.48       72.02     10.29 o 
  -2  -5   2      199.51      180.92     11.38 o 
  -1  -5   2        3.31        3.30     10.79 o 
   0  -5   2    15069.85    15023.33    204.88 o 
   1  -5   2     2816.59     3053.81     48.78 o 
   2  -5   2      769.98      773.36     23.67 o 
   3  -5   2     1738.54     1828.85     41.42 o 
   4  -5   2      100.17       64.67     17.91 o 
   5  -5   2      821.64      892.83     42.06 o 
   6  -5   2      104.98       99.30     34.18 o 
   7  -5   2      490.63      546.74     36.64 o 
   8  -5   2        6.09       53.39     45.94 o 
   9  -5   2      127.48      181.12     43.69 o 
 -10  -4   2      194.55       87.62    115.69 o 
  -9  -4   2       64.75       66.74    107.96 o 
  -8  -4   2       27.23        9.83     20.27 o 
  -7  -4   2      360.61      362.52     33.23 o 
  -6  -4   2      557.51      595.97     21.69 o 
  -5  -4   2      204.79      227.34     11.05 o 
  -4  -4   2     2372.13     2396.58     42.86 o 
  -3  -4   2      930.52      840.34     21.54 o 
  -2  -4   2      226.74      200.19     10.65 o 
  -1  -4   2      173.26      212.35     10.72 o 
   0  -4   2    14230.15    14651.62    198.91 o 
   1  -4   2     1324.26     1328.66     34.38 o 
   2  -4   2       44.07       28.32     12.37 o 
   3  -4   2     1550.63     1417.36     31.41 o 
   4  -4   2       61.64       34.05     11.81 o 
   5  -4   2     1651.46     1837.02     42.78 o 
   6  -4   2      211.96      233.34     15.94 o 
   7  -4   2      659.83      699.25     36.66 o 
   8  -4   2       40.59       58.71     47.76 o 
   9  -4   2        0.13       -5.43     25.33 o 
 -10  -3   2      156.30       32.25    109.74 o 
  -9  -3   2      833.31      651.71    132.63 o 
  -8  -3   2     1212.26      995.94    142.14 o 
  -7  -3   2       27.16       39.72     23.96 o 
  -6  -3   2      654.06      588.67     23.84 o 
  -5  -3   2     5246.30     5180.14     97.19 o 
  -4  -3   2        2.33        6.91      6.86 o 
  -3  -3   2     6005.09     6139.29     82.74 o 
  -2  -3   2     1644.37     1724.68     25.45 o 
  -1  -3   2     2423.37     2450.66     35.28 o 
   0  -3   2    73211.32    75898.93    903.48 o 
   1  -3   2      736.35      771.42     19.01 o 
   2  -3   2       48.89       35.75      9.93 o 
   3  -3   2      806.75      868.41     20.67 o 
   4  -3   2     2743.18     2762.38     45.87 o 
   5  -3   2      608.71      686.06     24.77 o 
   6  -3   2       63.20       67.58     14.59 o 
   7  -3   2      281.19      296.81     28.32 o 
   8  -3   2      195.30      203.84     24.55 o 
   9  -3   2      136.18      155.56     23.65 o 
 -10  -2   2      652.19      366.50    124.74 o 
  -9  -2   2      563.70      454.43    123.27 o 
  -8  -2   2      550.71      645.91    124.05 o 
  -7  -2   2     4431.84     3919.09    261.16 o 
  -6  -2   2       68.45      119.60     16.40 o 
  -5  -2   2     3861.93     3684.03     80.72 o 
  -4  -2   2     2215.93     2064.51     49.72 o 
  -3  -2   2      152.00      146.81      8.63 o 
  -2  -2   2     3750.11     3819.51     48.46 o 
  -1  -2   2    32200.97    33247.63    428.77 o 
   0  -2   2    12580.97    12635.79    161.50 o 
   1  -2   2    53217.99    54053.45    644.00 o 
   2  -2   2      164.17      151.23      9.14 o 
   3  -2   2    11795.52    11708.56    165.73 o 
   4  -2   2     1269.36     1304.77     29.73 o 
   5  -2   2     2278.47     2423.32     50.97 o 
   6  -2   2      111.48      107.06     15.95 o 
   7  -2   2      700.02      689.65     34.40 o 
   8  -2   2       78.31       52.36     28.96 o 
   9  -2   2      101.82       92.88     26.68 o 
 -10  -1   2        2.20      -45.47    103.71 o 
  -9  -1   2        9.23       57.15    101.23 o 
  -8  -1   2      864.44      831.83    130.54 o 
  -7  -1   2     1124.82     1023.70    133.64 o 
  -6  -1   2     3855.52     3568.83    236.49 o 
  -5  -1   2       38.09      130.08     81.74 o 
  -4  -1   2        4.24       -2.09      8.14 o 
  -3  -1   2      731.70      744.44     22.64 o 
  -2  -1   2    27840.80    30809.59    792.48 o 
  -1  -1   2     2500.57     2651.18     37.42 o 
   1  -1   2        7.05        7.39      7.00 o 
   2  -1   2    14242.45    15125.04    204.77 o 
   3  -1   2      560.93      582.14     16.84 o 
   4  -1   2     3295.28     3484.96     99.31 o 
   5  -1   2      365.42      365.07     18.01 o 
   6  -1   2      102.27       96.07     14.01 o 
   7  -1   2       93.79       85.24     14.78 o 
   8  -1   2      965.27      943.54     36.50 o 
   9  -1   2      466.31      403.23     30.08 o 
 -10   0   2      335.26      218.78    113.76 o 
  -9   0   2        7.18       35.96     99.38 o 
  -8   0   2     4242.40     3860.45    172.27 o 
  -7   0   2     2809.14     3047.51    223.11 o 
  -6   0   2     1569.24     1367.07    146.01 o 
  -5   0   2     5168.55     5040.77    293.18 o 
  -4   0   2     1826.91     1905.15     43.67 o 
  -3   0   2     1817.95     1843.86     42.44 o 
  -2   0   2    11600.62    12155.16    240.21 o 
  -1   0   2    18161.46    16917.11    473.89 o 
   0   0   2        4.87       -3.09      3.09 o 
   1   0   2    18322.15    18944.51    469.32 o 
   2   0   2      398.24      461.49     15.69 o 
   3   0   2       10.34        7.16      6.40 o 
   4   0   2      303.49      342.52     16.58 o 
   5   0   2        1.30       -3.62     11.61 o 
   6   0   2     1832.95     1690.35     41.80 o 
   7   0   2     3242.01     3264.48     72.54 o 
   8   0   2       14.53       -3.62     18.31 o 
  -9   1   2       60.72       49.73     97.13 o 
  -8   1   2      153.30      169.19     56.26 o 
  -7   1   2     1684.98     1626.66    100.19 o 
  -6   1   2     4225.20     4064.55     93.79 o 
  -5   1   2      115.04      117.93     12.90 o 
  -4   1   2     6608.29     6687.26    172.08 o 
  -3   1   2     5791.08     5690.56    119.11 o 
  -2   1   2     3806.19     4198.42     91.85 o 
  -1   1   2     1060.53      943.62     25.18 o 
   1   1   2     5427.20     5345.02    104.58 o 
   2   1   2    17254.73    23220.66    317.97 o 
   3   1   2     1076.51     1311.48     27.60 o 
   4   1   2     1885.48     1773.56     71.45 o 
   5   1   2     6500.34     6622.72    150.53 o 
   6   1   2     1802.54     1720.50     44.99 o 
   7   1   2      101.17       76.39     26.79 o 
   8   1   2     2812.61     2739.05     94.80 o 
  -9   2   2       43.04       13.15     93.65 o 
  -8   2   2       10.87       -2.19     28.40 o 
  -7   2   2     4863.11     4711.57     84.91 o 
  -6   2   2      599.65      517.21     18.88 o 
  -5   2   2     2316.99     2546.34     55.30 o 
  -4   2   2    12017.47    12309.17    206.61 o 
  -3   2   2      724.86      638.46     17.72 o 
  -2   2   2     1958.96     1878.67     32.73 o 
  -1   2   2     4249.44     4275.68     60.05 o 
   1   2   2     6560.34     6357.32    129.19 o 
   2   2   2      721.80      785.82     18.43 o 
   3   2   2      366.21      416.64     13.75 o 
   4   2   2     6216.00     7598.65    112.42 o 
   5   2   2      165.75      136.34     14.42 o 
   6   2   2     1256.81     1145.33     34.06 o 
   7   2   2     3443.89     3423.78     98.90 o 
   8   2   2     2457.82     2169.13     79.30 o 
  -9   3   2        0.16       11.33     17.67 o 
  -8   3   2      494.22      484.20     23.49 o 
  -7   3   2      262.53      274.47     18.69 o 
  -6   3   2    10203.14     9804.44    166.36 o 
  -5   3   2        5.62        0.07      8.55 o 
  -4   3   2      222.95      209.93     13.91 o 
  -3   3   2     4822.97     4800.92     74.42 o 
  -2   3   2     7509.05     7573.42     99.87 o 
  -1   3   2      623.82      697.44     21.98 o 
   0   3   2     6296.92     6352.20     94.71 o 
   1   3   2     5309.86     5502.74     77.47 o 
   2   3   2     3278.23     3877.59    115.40 o 
   3   3   2     4029.14     4991.81     70.86 o 
   4   3   2    10450.88    12099.27    237.53 o 
   5   3   2     8104.55     9928.97    220.24 o 
   6   3   2     2576.76     2595.11    320.37 o 
   7   3   2       30.22        2.30     16.25 o 
   8   3   2     1002.24     1136.84     61.40 o 
  -9   4   2      219.90      164.18     31.40 o 
  -8   4   2      177.63      174.98     23.24 o 
  -7   4   2     1967.16     1850.81     57.42 o 
  -6   4   2     2723.20     2664.80     48.60 o 
  -5   4   2        0.71        1.14      8.73 o 
  -4   4   2     1165.10      939.64     25.55 o 
  -3   4   2        2.11       -8.80      8.80 o 
  -2   4   2      471.48      531.81     17.02 o 
  -1   4   2     1393.77     1331.73     26.32 o 
   0   4   2     3018.97     2855.12     47.40 o 
   1   4   2      556.96      542.19     15.18 o 
   2   4   2     4120.89     4532.58    129.28 o 
   3   4   2     3457.10     3833.78    106.47 o 
   4   4   2      762.36      866.10     25.45 o 
   5   4   2      360.12      443.82     16.31 o 
   6   4   2     3064.66     3578.27     86.11 o 
   7   4   2     3550.92     4171.44    173.93 o 
   8   4   2      509.29      594.72     44.70 o 
  -9   5   2      358.54      310.21     29.94 o 
  -8   5   2      549.09      592.58     31.44 o 
  -7   5   2      607.78      578.75     48.68 o 
  -6   5   2     2389.55     2323.85     51.26 o 
  -5   5   2      211.81      221.46     15.58 o 
  -4   5   2     2074.00     1894.37     37.43 o 
  -3   5   2      897.73      767.51     20.65 o 
  -2   5   2      428.52      455.78     17.47 o 
  -1   5   2     1553.26     1498.03     33.54 o 
   0   5   2       53.00       25.62     12.43 o 
   1   5   2      814.03      734.82     21.56 o 
   2   5   2        7.23       -8.68      8.68 o 
   3   5   2     3304.33     3263.34     85.64 o 
   4   5   2     1591.64     1537.33     55.46 o 
   5   5   2     1095.23     1140.51     36.61 o 
   6   5   2     4456.72     4412.10     89.44 o 
   7   5   2      239.79      225.74     38.20 o 
   8   5   2      657.87      667.33     58.47 o 
  -9   6   2       40.77       55.76     40.83 o 
  -8   6   2        8.59      -14.94     29.23 o 
  -7   6   2     1952.00     1868.32     69.22 o 
  -6   6   2     1466.87     1389.21     38.47 o 
  -5   6   2      320.47      333.40     18.10 o 
  -4   6   2     3350.90     3088.25     58.83 o 
  -3   6   2      599.08      693.06     21.81 o 
  -2   6   2      234.88      214.22     18.34 o 
  -1   6   2      266.48      271.39     18.75 o 
   0   6   2      361.30      386.17     27.54 o 
   1   6   2     1158.39     1078.72     27.77 o 
   2   6   2      959.50      972.16     24.87 o 
   3   6   2      476.85      413.33     18.80 o 
   4   6   2     1062.37     1008.00     31.58 o 
   5   6   2     1102.67     1142.18     28.59 o 
   6   6   2      392.89      370.80     20.97 o 
   7   6   2      610.36      591.93     53.83 o 
   8   6   2       99.63       98.45     38.67 o 
  -9   7   2      231.90      187.46     48.34 o 
  -8   7   2       87.13      114.02     34.25 o 
  -7   7   2      723.50      728.79     52.36 o 
  -6   7   2      536.92      588.52     45.91 o 
  -5   7   2      146.81      107.81     19.74 o 
  -4   7   2      249.03      255.52     17.01 o 
  -3   7   2     2282.79     2136.47     44.05 o 
  -2   7   2        1.99       14.20     15.13 o 
  -1   7   2        4.59       -4.44     16.97 o 
   0   7   2       45.00       46.38     18.09 o 
   1   7   2    11129.83    11174.22    169.68 o 
   2   7   2        9.60       -9.96     13.96 o 
   3   7   2      771.96      694.22     21.66 o 
   4   7   2     1319.36     1226.00     28.70 o 
   5   7   2      208.23      208.41     21.06 o 
   6   7   2     2222.81     2175.44     63.65 o 
   7   7   2      124.76      137.93     25.45 o 
   8   7   2     1819.52     1897.44    105.49 o 
   9   7   2      109.83       28.69     38.05 o 
  -9   8   2       20.52       36.81     49.57 o 
  -8   8   2       63.90       -7.73     48.03 o 
  -7   8   2      915.69     1031.80     62.50 o 
  -6   8   2      195.49      175.82     29.09 o 
  -5   8   2        9.46      -19.72     19.72 o 
  -4   8   2     2707.27     2688.77     55.93 o 
  -3   8   2     1098.31     1042.83     32.13 o 
  -2   8   2     5850.88     6084.92    107.23 o 
  -1   8   2     3193.28     3136.56     67.08 o 
   0   8   2        7.02       -5.55     15.98 o 
   1   8   2       56.00       11.27     15.41 o 
   2   8   2        1.49      -13.61     15.76 o 
   3   8   2      849.48      817.39     23.89 o 
   4   8   2      251.38      238.33     16.05 o 
   5   8   2     2495.86     2366.69     71.09 o 
   6   8   2      111.03       97.43     25.10 o 
   7   8   2      930.75      881.11     50.19 o 
   8   8   2      171.76      151.50     49.34 o 
   9   8   2      218.95      180.73     46.71 o 
  -9   9   2      220.05      158.00     56.22 o 
  -8   9   2      176.89      223.11     58.93 o 
  -7   9   2      532.07      636.73     70.49 o 
  -6   9   2       14.22       30.38     38.30 o 
  -5   9   2     1367.95     1214.22     47.26 o 
  -4   9   2      688.28      731.49     28.94 o 
  -3   9   2     3576.97     3628.01     73.56 o 
  -2   9   2      302.74      344.41     24.34 o 
  -1   9   2     1120.08     1252.35     55.49 o 
   0   9   2     2788.20     2978.09     59.86 o 
   1   9   2     2713.60     2538.37     58.67 o 
   2   9   2      980.89     1025.17     33.20 o 
   3   9   2     1237.08     1203.32     30.53 o 
   4   9   2      425.45      489.72     49.22 o 
   5   9   2     1193.21     1054.14     80.02 o 
   6   9   2      581.08      583.92     51.24 o 
   7   9   2       58.99       23.97     48.18 o 
   8   9   2     1505.76     1438.92    102.01 o 
   9   9   2      307.18      269.44     52.36 o 
  -8  10   2      122.61       90.64     62.72 o 
  -7  10   2     2282.94     2022.65    136.65 o 
  -6  10   2        2.76      -38.22     38.22 o 
  -5  10   2     1046.33     1084.87     42.59 o 
  -4  10   2      697.69      685.23     29.72 o 
  -3  10   2      438.25      448.91     31.90 o 
  -2  10   2      111.32      116.80     30.87 o 
  -1  10   2     6809.91     6759.82    129.20 o 
   0  10   2     5799.67     5644.07    100.57 o 
   1  10   2       80.59      111.81     22.94 o 
   2  10   2      254.31      217.27     23.81 o 
   3  10   2     3319.12     3253.63     62.95 o 
   4  10   2      611.70      632.00     29.82 o 
   5  10   2      206.78      185.19     16.34 o 
   6  10   2       89.37       14.77     50.27 o 
   7  10   2      268.27      288.77     59.55 o 
   8  10   2      154.79      120.18     52.43 o 
   9  10   2        0.00      -39.29     46.25 o 
  -8  11   2        7.88        0.31     63.42 o 
  -7  11   2      710.89      671.05     83.14 o 
  -6  11   2      225.80      140.08     46.81 o 
  -5  11   2        4.04       -5.82     24.86 o 
  -4  11   2       82.39       69.69     23.03 o 
  -3  11   2     1146.53     1152.50     44.83 o 
  -2  11   2     2004.01     2159.52     77.92 o 
  -1  11   2      124.74      136.23     22.60 o 
   0  11   2     1024.87     1088.28     49.25 o 
   1  11   2      501.95      514.08     29.25 o 
   2  11   2       71.21       55.94     21.92 o 
   3  11   2      348.17      339.17     35.00 o 
   4  11   2       97.31       83.76     19.50 o 
   5  11   2      162.31      171.18     29.19 o 
   6  11   2      330.45      368.58     65.27 o 
   7  11   2      133.26      118.79     57.54 o 
   8  11   2     1057.23     1024.86     87.93 o 
  -7  12   2      324.47      163.10     70.14 o 
  -6  12   2      137.00      167.20     74.17 o 
  -5  12   2     1251.89     1408.76     68.08 o 
  -4  12   2      316.43      263.60     65.94 o 
  -3  12   2      703.63      805.42     43.63 o 
  -2  12   2       22.13      -13.97     28.19 o 
  -1  12   2     1992.27     1996.14     65.41 o 
   0  12   2     1531.87     1471.66     50.31 o 
   1  12   2       10.68       25.20     23.62 o 
   2  12   2       69.01       62.91     24.16 o 
   3  12   2        2.65       -6.39     15.47 o 
   4  12   2     2245.63     2229.02     53.60 o 
   5  12   2     1197.59     1116.01     41.07 o 
   6  12   2       53.88       85.77     60.94 o 
   7  12   2     1542.61     1309.15    108.35 o 
   8  12   2      315.02      277.64     66.28 o 
  -6  13   2      420.32      623.17     89.48 o 
  -5  13   2       47.98       66.04     38.36 o 
  -4  13   2       34.09      -29.37     35.91 o 
  -3  13   2      861.30      820.88     46.55 o 
  -2  13   2        0.90       -8.39     29.29 o 
  -1  13   2     1288.49     1346.54     56.42 o 
   0  13   2       31.92      -16.48     29.15 o 
   1  13   2     1247.61     1282.87     54.64 o 
   2  13   2       95.92      107.43     34.76 o 
   3  13   2     2251.19     2057.15     74.68 o 
   4  13   2       15.73      -18.96     21.66 o 
   5  13   2     2319.06     2539.79     99.51 o 
   6  13   2       36.16       33.64     61.48 o 
   7  13   2      289.51      349.40     70.69 o 
  -6  14   2      241.85      411.20     90.87 o 
  -5  14   2      164.36      157.61     76.49 o 
  -4  14   2       31.76       -9.12     38.50 o 
  -3  14   2      935.37      970.69     58.01 o 
  -2  14   2       52.40        6.28     32.39 o 
  -1  14   2      336.26      378.36     43.12 o 
   0  14   2      905.95      952.47     50.69 o 
   1  14   2      414.87      455.67     39.57 o 
   2  14   2      877.14      863.54     52.03 o 
   3  14   2      145.91      144.27     36.53 o 
   4  14   2     2363.66     2442.04     68.14 o 
   5  14   2      214.01      254.74     42.18 o 
   6  14   2       32.79       50.81     65.50 o 
   7  14   2      238.39      166.20     70.30 o 
  -5  15   2       18.25       -9.74     78.50 o 
  -4  15   2      538.82      541.00     74.78 o 
  -3  15   2      395.57      382.70     53.66 o 
  -2  15   2       18.98       15.17     35.35 o 
  -1  15   2     1188.47     1296.72     58.76 o 
   0  15   2      192.23      172.08     36.49 o 
   1  15   2     1241.35     1142.87     60.75 o 
   2  15   2       21.75      -10.81     37.20 o 
   3  15   2      189.74      221.41     41.79 o 
   4  15   2       24.48       21.84     34.61 o 
   5  15   2     2892.45     2616.70    104.06 o 
   6  15   2       69.85       12.22     69.99 o 
  -4  16   2      125.07      163.32     56.67 o 
  -3  16   2      253.03      294.57     51.08 o 
  -2  16   2       44.93       25.27     37.72 o 
  -1  16   2      521.99      501.63     47.85 o 
   0  16   2      714.35      771.86     79.30 o 
   1  16   2        6.45       14.86     39.89 o 
   2  16   2      180.38      231.89     45.10 o 
   3  16   2       22.53      -14.79     36.34 o 
   4  16   2     1845.65     2066.31     82.23 o 
   5  16   2        1.50       59.11     42.60 o 
  -2  17   2       14.30        6.60     49.48 o 
  -1  17   2       90.28      120.64     46.83 o 
   0  17   2      400.15      439.11     54.65 o 
   1  17   2       11.82      -41.40     41.40 o 
   2  17   2       84.46       41.29     43.37 o 
   3  17   2      500.77      529.63     51.81 o 
  -3 -16   3      436.64      407.31     49.25 o 
  -2 -16   3        6.81      -40.53     40.53 o 
  -1 -16   3     1480.33     1523.68     90.21 o 
   0 -16   3      169.96      227.42     48.24 o 
   1 -16   3      118.29      112.13     49.65 o 
   2 -16   3      358.79      385.41     49.42 o 
  -5 -15   3      598.34      699.74     55.61 o 
  -4 -15   3       96.48       62.01     38.41 o 
  -3 -15   3      406.77      496.58     56.42 o 
  -2 -15   3      939.23      911.98     58.77 o 
  -1 -15   3      502.85      600.88     52.48 o 
   0 -15   3       16.18      -28.59     39.64 o 
   1 -15   3      326.93      331.85     42.34 o 
   2 -15   3     1435.80     1425.66     76.16 o 
   3 -15   3      150.78      151.13     52.71 o 
   4 -15   3      362.56      430.19     94.35 o 
  -6 -14   3      417.59      445.38     85.30 o 
  -5 -14   3        0.25      -15.42     35.31 o 
  -4 -14   3       46.20        7.07     33.93 o 
  -3 -14   3        0.79      -11.03     34.52 o 
  -2 -14   3       23.05      -21.32     36.08 o 
  -1 -14   3      328.56      323.27     66.94 o 
   0 -14   3      326.65      326.05     51.02 o 
   1 -14   3      447.36      400.95     41.21 o 
   2 -14   3        1.19      -30.15     34.21 o 
   3 -14   3      698.72      581.33     47.27 o 
   4 -14   3      109.20       40.72     51.92 o 
   5 -14   3      287.01      338.81     91.10 o 
  -7 -13   3      207.82      217.92     58.71 o 
  -6 -13   3       54.73       20.08     49.53 o 
  -5 -13   3     1745.89     1863.28     72.12 o 
  -4 -13   3        8.71      -12.27     18.51 o 
  -3 -13   3       29.28       76.13     34.87 o 
  -2 -13   3     1059.15     1094.00     78.55 o 
  -1 -13   3        3.44       -9.52     31.49 o 
   0 -13   3      715.99      723.20     39.95 o 
   1 -13   3       46.66       -0.14     32.40 o 
   2 -13   3     1596.91     1594.58     62.83 o 
   3 -13   3       51.91       53.29     33.24 o 
   4 -13   3      566.95      565.11     54.34 o 
   5 -13   3       59.72       58.33     46.44 o 
   6 -13   3       43.17       48.57     73.01 o 
  -7 -12   3       29.99      -23.18     55.33 o 
  -6 -12   3      185.95      167.62     54.59 o 
  -5 -12   3        0.09      -20.56     20.56 o 
  -4 -12   3      303.99      243.93     20.14 o 
  -3 -12   3       80.84       63.57     35.73 o 
  -2 -12   3        8.43       36.85     24.40 o 
  -1 -12   3        1.24      -24.22     24.22 o 
   0 -12   3      547.53      575.77     35.68 o 
   1 -12   3       21.74       10.83     29.20 o 
   2 -12   3      608.91      535.20     40.49 o 
   3 -12   3       72.37      105.62     32.36 o 
   4 -12   3      347.98      380.92     45.73 o 
   5 -12   3      864.49      801.75     55.10 o 
   6 -12   3       19.96      129.69     73.78 o 
   7 -12   3      127.83      160.01     77.41 o 
  -8 -11   3      393.45      374.09     57.12 o 
  -7 -11   3       67.28       35.39     48.24 o 
  -6 -11   3      280.69      316.73     98.45 o 
  -5 -11   3     1283.33     1355.59     40.40 o 
  -4 -11   3       43.70        2.20     21.29 o 
  -3 -11   3       30.63       24.01     18.33 o 
  -2 -11   3      282.78      232.50     20.85 o 
  -1 -11   3      454.25      434.00     25.71 o 
   0 -11   3      104.99      120.97     23.62 o 
   1 -11   3     1480.78     1487.49     45.19 o 
   2 -11   3     1119.46     1223.95     51.54 o 
   3 -11   3      560.45      547.52     39.30 o 
   4 -11   3     3310.61     3064.42     84.76 o 
   5 -11   3        0.08       18.91     34.32 o 
   6 -11   3      168.72      130.08     70.61 o 
   7 -11   3      255.57      228.06     74.78 o 
  -8 -10   3     1171.59     1098.22     84.45 o 
  -7 -10   3       51.91       29.69     44.58 o 
  -6 -10   3      449.13      525.23     58.84 o 
  -5 -10   3       18.35       12.43     18.89 o 
  -4 -10   3      611.15      645.64     25.73 o 
  -3 -10   3      273.18      233.55     20.68 o 
  -2 -10   3      605.96      562.94     23.55 o 
  -1 -10   3       96.35       93.35     17.53 o 
   0 -10   3      659.38      655.41     35.77 o 
   1 -10   3     1512.99     1517.11     44.17 o 
   2 -10   3       68.45       61.64     20.10 o 
   3 -10   3       11.84       22.21     21.91 o 
   4 -10   3      253.45      280.68     36.60 o 
   5 -10   3     2586.24     2475.61     84.92 o 
   6 -10   3      117.13      177.77     46.17 o 
   7 -10   3       87.39      -27.92     54.29 o 
   8 -10   3       23.73       34.18     57.85 o 
  -9  -9   3      137.40      108.12     43.29 o 
  -8  -9   3      129.57      155.88     46.07 o 
  -7  -9   3       72.90       12.18     41.89 o 
  -6  -9   3        3.67      -28.11     40.22 o 
  -5  -9   3      696.77      765.55     38.64 o 
  -4  -9   3      193.10      199.91     17.57 o 
  -3  -9   3       75.29      113.33     16.12 o 
  -2  -9   3      239.45      215.82     22.23 o 
  -1  -9   3     1701.41     1779.64     38.76 o 
   0  -9   3      207.10      271.52     17.41 o 
   1  -9   3     2063.42     2227.88     51.40 o 
   2  -9   3     2458.07     2265.52     51.88 o 
   3  -9   3      107.37       96.51     19.98 o 
   4  -9   3     3535.85     3662.87     80.02 o 
   5  -9   3      748.30      760.75     45.76 o 
   6  -9   3     1473.38     1360.60     75.24 o 
   7  -9   3      100.35      146.01     62.41 o 
   8  -9   3      877.54      921.31     91.10 o 
  -9  -8   3     1442.68     1375.91     95.90 o 
  -8  -8   3      730.21      771.24     59.90 o 
  -7  -8   3        0.21      -12.55     38.90 o 
  -6  -8   3      451.03      536.78     33.90 o 
  -5  -8   3     2476.37     2591.57     56.94 o 
  -4  -8   3     2203.97     2215.50     53.15 o 
  -3  -8   3       70.58       21.74     13.75 o 
  -2  -8   3     4849.46     4626.09     73.70 o 
  -1  -8   3      121.96      132.75     16.21 o 
   0  -8   3      682.15      658.26     22.06 o 
   1  -8   3     2000.17     1988.90     42.58 o 
   2  -8   3      982.03      948.48     31.80 o 
   3  -8   3      209.36      212.88     20.86 o 
   4  -8   3        6.76        1.68     19.99 o 
   5  -8   3     3136.05     3190.33     92.41 o 
   6  -8   3      126.76      122.62     30.47 o 
   7  -8   3       21.27       41.45     52.55 o 
   8  -8   3      165.57      127.22     55.53 o 
   9  -8   3      536.85      603.45     73.39 o 
  -9  -7   3      267.50      293.49    124.59 o 
  -8  -7   3      180.67      181.23     77.03 o 
  -7  -7   3       19.26       20.88     23.04 o 
  -6  -7   3       19.68       17.77     21.70 o 
  -5  -7   3     1754.77     1808.34     43.76 o 
  -4  -7   3       11.38       17.74     10.25 o 
  -3  -7   3      491.44      514.80     24.65 o 
  -2  -7   3     2009.73     1946.22     41.62 o 
  -1  -7   3     3955.52     4127.87     62.22 o 
   0  -7   3      349.15      394.45     18.15 o 
   1  -7   3     2736.91     2911.70     49.91 o 
   2  -7   3     3488.11     3437.00     66.13 o 
   3  -7   3     2476.52     2470.48     54.03 o 
   4  -7   3      479.98      510.90     25.19 o 
   5  -7   3     1897.83     2050.13     54.07 o 
   6  -7   3     4067.94     4097.43    111.17 o 
   7  -7   3      938.15     1082.79     65.67 o 
   8  -7   3      754.89      804.91     76.87 o 
   9  -7   3      207.96      224.35     55.60 o 
 -10  -6   3      392.31      172.00    128.22 o 
  -9  -6   3      351.98      233.86    124.20 o 
  -8  -6   3      128.09      124.02     34.98 o 
  -7  -6   3       21.65      -23.67     23.67 o 
  -6  -6   3       64.53       38.30     10.06 o 
  -5  -6   3     3489.88     3510.98     61.67 o 
  -4  -6   3     7436.24     7390.70    127.45 o 
  -3  -6   3     2343.25     2166.57     41.59 o 
  -2  -6   3      824.51      747.50     23.94 o 
  -1  -6   3       49.95       42.61     13.24 o 
   0  -6   3     2252.66     2386.83     42.47 o 
   1  -6   3     4243.75     4375.35     67.56 o 
   2  -6   3     1533.91     1575.49     37.88 o 
   3  -6   3      712.46      867.24     26.98 o 
   4  -6   3      753.12      810.69     28.12 o 
   5  -6   3     6143.74     5953.74    116.99 o 
   6  -6   3      109.32      160.09     23.93 o 
   7  -6   3      249.51      226.91     52.28 o 
   8  -6   3       14.41       46.85     31.63 o 
   9  -6   3      133.74       79.58     49.42 o 
 -10  -5   3      439.73      310.50    130.39 o 
  -9  -5   3       23.11      -69.22    103.55 o 
  -8  -5   3      110.07      158.15     79.08 o 
  -7  -5   3        0.21      -20.92     20.92 o 
  -6  -5   3      715.41      780.07     20.13 o 
  -5  -5   3     3204.68     3198.08     55.63 o 
  -4  -5   3      200.60      271.24     15.26 o 
  -3  -5   3       49.87       12.85     10.13 o 
  -2  -5   3     6366.58     6256.65     86.39 o 
  -1  -5   3     1050.79     1221.12     26.36 o 
   0  -5   3      162.18      171.02     13.64 o 
   1  -5   3        4.09        0.34     12.16 o 
   2  -5   3     2161.77     2276.40     42.86 o 
   3  -5   3     1239.29     1151.02     32.74 o 
   4  -5   3     4129.40     4249.45     78.07 o 
   5  -5   3     2508.83     2543.01     52.85 o 
   6  -5   3     5055.97     5053.78     94.18 o 
   7  -5   3     1118.89     1136.11     52.70 o 
   8  -5   3      587.07      635.11     44.24 o 
   9  -5   3      159.24      115.08     44.31 o 
 -10  -4   3      249.47       99.45    117.86 o 
  -9  -4   3       16.77      -54.68    104.33 o 
  -8  -4   3      982.45      934.33     50.41 o 
  -7  -4   3      516.35      517.56     35.83 o 
  -6  -4   3      318.06      325.16     17.13 o 
  -5  -4   3     3644.76     3602.67     65.32 o 
  -4  -4   3     1867.43     1696.24     33.83 o 
  -3  -4   3     3330.43     3393.29     49.12 o 
  -2  -4   3     2631.34     2425.17     35.29 o 
  -1  -4   3     2802.63     2832.32     40.85 o 
   0  -4   3     3720.22     3913.01     68.10 o 
   1  -4   3       50.07       38.79     11.72 o 
   2  -4   3     4586.03     4644.73     73.65 o 
   3  -4   3       18.02       38.57     19.45 o 
   4  -4   3     4367.31     4606.84     76.10 o 
   5  -4   3     7963.21     7818.54    116.00 o 
   6  -4   3       16.74       35.44     19.26 o 
   7  -4   3      157.37      188.92     27.11 o 
   8  -4   3        7.09       60.23     69.95 o 
   9  -4   3      108.53      122.71     28.51 o 
 -10  -3   3       45.00       -2.01    111.67 o 
  -9  -3   3      163.82      171.61    112.52 o 
  -8  -3   3      348.73      155.68    105.02 o 
  -7  -3   3       62.18       60.35     13.67 o 
  -6  -3   3      239.59      230.26     19.53 o 
  -5  -3   3     2333.13     2096.66     51.48 o 
  -4  -3   3      510.20      498.19     17.33 o 
  -3  -3   3     4181.50     4427.49     61.52 o 
  -2  -3   3     6306.76     6255.60     81.26 o 
  -1  -3   3      857.60      895.67     20.54 o 
   0  -3   3     1737.31     1710.76     27.13 o 
   1  -3   3     1379.16     1412.46     25.19 o 
   2  -3   3     3926.93     4072.40     57.95 o 
   3  -3   3     4153.11     4221.21     64.13 o 
   4  -3   3     1063.85     1027.53     27.53 o 
   5  -3   3     2496.52     2371.66     43.60 o 
   6  -3   3     1839.70     1832.06     39.82 o 
   7  -3   3       37.58       42.99     29.22 o 
   8  -3   3       72.02       71.85     25.79 o 
   9  -3   3       46.58       37.85     33.41 o 
 -10  -2   3      613.94      534.55    137.27 o 
  -9  -2   3       22.52      -84.30     98.37 o 
  -8  -2   3       78.56       65.43     96.90 o 
  -7  -2   3      188.62      265.50    104.33 o 
  -6  -2   3      438.35      413.82     19.54 o 
  -5  -2   3       20.77       33.46     12.00 o 
  -4  -2   3     1231.32     1178.92     23.87 o 
  -3  -2   3     4958.36     5076.49     68.84 o 
  -2  -2   3    10662.63    10784.64    118.40 o 
  -1  -2   3    13183.87    13460.10    171.88 o 
   0  -2   3      188.72      168.40      9.24 o 
   1  -2   3     1869.96     1980.63     29.07 o 
   2  -2   3     9384.77     9563.09    125.49 o 
   3  -2   3     1196.61     1202.85     25.35 o 
   4  -2   3        2.45        1.25     11.74 o 
   5  -2   3     5991.17     5820.63     99.23 o 
   6  -2   3      579.55      683.45     26.04 o 
   7  -2   3      382.86      358.19     26.77 o 
   8  -2   3      158.62      178.34     23.71 o 
   9  -2   3       12.81       -2.32     19.94 o 
  10  -2   3      500.57      442.29     36.89 o 
 -10  -1   3      449.22      304.70    122.42 o 
  -9  -1   3      126.23       49.80    103.86 o 
  -8  -1   3      672.19      590.62    122.66 o 
  -7  -1   3       11.11      -50.19     86.62 o 
  -6  -1   3     1943.46     1917.58     53.44 o 
  -5  -1   3     5336.71     5174.48    109.71 o 
  -4  -1   3       77.73       53.20     18.14 o 
  -3  -1   3    12970.89    13613.13    204.29 o 
  -2  -1   3      307.66      266.45      8.95 o 
  -1  -1   3    27686.47    28599.54    340.95 o 
   0  -1   3      372.31      384.21      9.68 o 
   1  -1   3    34169.95    35229.28    472.31 o 
   2  -1   3     1254.68     1231.37     21.20 o 
   3  -1   3     8613.47     8966.37    132.93 o 
   4  -1   3      268.38      216.81     13.25 o 
   5  -1   3      610.65      600.40     21.57 o 
   6  -1   3     1202.64     1168.89     35.48 o 
   7  -1   3      121.06      126.96     20.33 o 
   8  -1   3       77.39       47.48     23.97 o 
   9  -1   3      624.12      489.54     43.54 o 
 -10   0   3      251.42      259.08    118.32 o 
  -9   0   3      295.92      162.25    107.19 o 
  -8   0   3       33.73       49.11     97.98 o 
  -7   0   3      178.18      231.39     99.69 o 
  -6   0   3      568.35      613.43    107.88 o 
  -5   0   3      599.23      741.33     22.57 o 
  -4   0   3      155.20      125.07     11.68 o 
  -3   0   3     8702.94     8973.25    147.65 o 
  -2   0   3     1230.51     1274.53     20.40 o 
  -1   0   3    10778.02    10900.00    138.38 o 
   0   0   3      473.56      390.81     32.35 o 
   1   0   3     3341.55     3500.51     63.10 o 
   2   0   3    10756.55    12099.63    384.71 o 
   3   0   3     4196.69     5260.83    108.03 o 
   4   0   3        3.88        4.36      7.01 o 
   5   0   3     6789.15     7203.37    192.18 o 
   6   0   3      242.02      234.80     16.42 o 
   7   0   3       62.64       48.76     14.49 o 
   8   0   3     1745.38     1569.35     50.51 o 
   9   0   3       32.89       12.61     22.04 o 
 -10   1   3        4.83      -11.37    103.94 o 
  -9   1   3     1971.66     1590.65    178.88 o 
  -8   1   3      676.51      682.84     72.30 o 
  -7   1   3       29.32       18.48     50.81 o 
  -6   1   3     2111.19     2012.59     41.74 o 
  -5   1   3       11.19       -4.80     10.24 o 
  -4   1   3       50.69       58.04     11.71 o 
  -3   1   3     3897.74     4033.40     76.41 o 
  -2   1   3    20100.59    20154.29    269.11 o 
  -1   1   3    12851.35    12909.28    201.97 o 
   0   1   3      383.84      272.73     30.61 o 
   1   1   3    21177.70    21019.07    270.52 o 
   2   1   3     5015.63     6053.08    111.59 o 
   3   1   3    15591.82    20491.56    295.89 o 
   4   1   3        2.64        9.26      5.26 o 
   5   1   3      587.58      657.30     40.49 o 
   6   1   3       37.39       45.47     13.06 o 
   7   1   3       17.61       11.35     13.46 o 
   8   1   3     1815.73     1571.07     69.25 o 
 -10   2   3       12.50      -49.11     99.07 o 
  -9   2   3      506.34      342.21    114.38 o 
  -8   2   3     2138.50     1873.14    136.07 o 
  -7   2   3       58.08       59.77     10.96 o 
  -6   2   3      176.28      174.28     12.61 o 
  -5   2   3       54.86       71.44     12.86 o 
  -4   2   3      784.38      871.14     18.62 o 
  -3   2   3       65.45       52.07      8.47 o 
  -2   2   3     2806.39     2907.12     40.90 o 
  -1   2   3     6163.73     6319.28     95.61 o 
   0   2   3        0.05       -2.45      6.54 o 
   1   2   3     3708.85     3793.42     48.52 o 
   2   2   3     3651.40     4235.64     64.36 o 
   3   2   3       82.44       66.91      9.07 o 
   4   2   3     1333.31     1711.87     35.75 o 
   5   2   3     1552.39     1511.98     58.24 o 
   6   2   3     5754.07     5829.54    186.62 o 
   7   2   3      416.73      415.91     21.53 o 
   8   2   3      104.48       44.29     55.47 o 
 -10   3   3      429.13      150.73    104.02 o 
  -9   3   3     1427.51      894.24    132.09 o 
  -8   3   3      548.29      525.45     24.02 o 
  -7   3   3        3.62      -14.85     14.85 o 
  -6   3   3        9.59       -1.06     10.70 o 
  -5   3   3      544.51      512.77     15.29 o 
  -4   3   3     2550.42     2513.30     56.04 o 
  -3   3   3        0.52      -10.43     10.43 o 
  -2   3   3       68.41       51.02      9.04 o 
  -1   3   3       60.01       61.34      8.31 o 
   0   3   3      676.57      627.97     17.35 o 
   1   3   3     1828.30     1705.02     27.38 o 
   2   3   3      467.24      464.91     12.59 o 
   3   3   3     1384.22     1605.66     32.35 o 
   4   3   3     1015.07     1436.46     30.08 o 
   5   3   3       68.93      111.17     10.09 o 
   6   3   3       57.87       68.34     16.22 o 
   7   3   3        7.20        2.27     17.90 o 
   8   3   3      104.53      133.10     29.93 o 
  -9   4   3      400.05      420.12     40.10 o 
  -8   4   3     1374.59     1205.10     39.60 o 
  -7   4   3        0.25       -0.94     17.13 o 
  -6   4   3      783.88      654.39     22.53 o 
  -5   4   3      115.70      143.14     14.53 o 
  -4   4   3     1341.23     1354.98     30.89 o 
  -3   4   3      319.66      374.42     13.39 o 
  -2   4   3     1437.69     1384.49     27.20 o 
  -1   4   3      680.35      746.34     20.43 o 
   0   4   3      802.13      717.92     20.30 o 
   1   4   3     1657.58     1698.91     34.56 o 
   2   4   3       23.06        2.44      8.08 o 
   3   4   3     1102.64     1264.55     38.53 o 
   4   4   3        3.33      -11.87     11.87 o 
   5   4   3      391.65      487.91     18.69 o 
   6   4   3     2917.90     3311.08     81.20 o 
   7   4   3      435.85      490.31     43.69 o 
   8   4   3     1789.85     2089.24    100.07 o 
  -8   5   3      104.68      113.18     26.00 o 
  -7   5   3       78.01       48.59     19.99 o 
  -6   5   3      105.58      113.89     16.66 o 
  -5   5   3      304.62      260.52     16.30 o 
  -4   5   3      452.36      442.31     21.67 o 
  -3   5   3        7.45        2.66     10.59 o 
  -2   5   3     5838.21     5709.25     87.95 o 
  -1   5   3     4798.57     4692.38     81.19 o 
   0   5   3      596.02      579.92     19.57 o 
   1   5   3     6458.49     6103.07    101.00 o 
   2   5   3       81.45       88.22     11.13 o 
   3   5   3      509.31      418.67     19.74 o 
   4   5   3      836.41      951.09     29.37 o 
   5   5   3     1767.37     1963.06     38.57 o 
   6   5   3       45.51       21.36     12.11 o 
   7   5   3       31.77       77.65     35.81 o 
   8   5   3      197.51      225.36     40.21 o 
  -9   6   3      792.48      765.78     61.95 o 
  -8   6   3      671.02      677.09     96.02 o 
  -7   6   3       58.50       42.64     20.84 o 
  -6   6   3     2195.61     2106.69     48.96 o 
  -5   6   3       15.06      -13.75     13.75 o 
  -4   6   3       48.44       49.38     16.23 o 
  -3   6   3      368.43      408.87     18.02 o 
  -2   6   3     1888.97     1876.72     40.05 o 
  -1   6   3     2213.93     2059.05     43.43 o 
   0   6   3     1623.31     1542.76     35.99 o 
   1   6   3      188.69      196.01     14.54 o 
   2   6   3     6380.88     6563.93     96.36 o 
   3   6   3     1351.27     1544.15     39.76 o 
   4   6   3      511.65      477.66     17.00 o 
   5   6   3      134.92      148.42     14.82 o 
   6   6   3     5043.72     4878.92    136.42 o 
   7   6   3      230.83      261.32     22.65 o 
   8   6   3      763.31      795.17     62.10 o 
   9   6   3       69.64       39.91     36.27 o 
  -9   7   3        3.61      -26.91     42.46 o 
  -8   7   3      127.85       65.71     33.23 o 
  -7   7   3      333.95      260.56     33.74 o 
  -6   7   3        1.12       -4.55     20.87 o 
  -5   7   3     2470.65     2334.68     50.47 o 
  -4   7   3     1224.49     1281.69     31.78 o 
  -3   7   3     1062.59     1177.32     32.09 o 
  -2   7   3     9744.27     9848.22    163.80 o 
  -1   7   3      160.90      119.02     18.78 o 
   0   7   3        9.19        2.82     16.97 o 
   1   7   3     2954.15     2649.38     50.06 o 
   2   7   3     3024.05     2978.52     49.87 o 
   3   7   3      710.68      605.10     19.60 o 
   4   7   3      106.92       59.25     13.82 o 
   5   7   3      402.08      332.70     23.66 o 
   6   7   3       52.64       66.39     30.45 o 
   7   7   3       87.62      134.09     36.66 o 
   8   7   3        1.82       -4.95     42.15 o 
   9   7   3      947.92      889.37     74.55 o 
  -9   8   3       16.90        3.48     47.10 o 
  -8   8   3      245.57      245.00     55.68 o 
  -7   8   3      504.83      410.42     95.01 o 
  -6   8   3     2404.22     2364.47     94.67 o 
  -5   8   3      586.23      597.43     29.49 o 
  -4   8   3      323.16      297.89     23.60 o 
  -3   8   3       10.60        6.29     15.29 o 
  -2   8   3     1248.16     1260.72     92.47 o 
  -1   8   3     5627.42     5571.91    106.54 o 
   0   8   3     2433.02     2458.32     56.41 o 
   1   8   3      453.71      486.80     22.27 o 
   2   8   3     3742.66     3757.79     66.24 o 
   3   8   3     1305.66     1335.18     30.74 o 
   4   8   3      210.42      218.08     17.95 o 
   5   8   3        2.55      -20.40     22.66 o 
   6   8   3     2347.93     2278.74     69.55 o 
   7   8   3        2.23      -41.45     43.46 o 
   8   8   3      937.38      884.11     79.58 o 
   9   8   3        0.80      -42.38     42.38 o 
  -8   9   3       31.35        2.47     53.90 o 
  -7   9   3        6.41       33.28     37.07 o 
  -6   9   3      112.26       77.92     38.92 o 
  -5   9   3     3883.37     3822.97     92.38 o 
  -4   9   3     1173.68     1187.65     36.05 o 
  -3   9   3        0.31       21.38     17.33 o 
  -2   9   3     2351.98     2271.85     51.43 o 
  -1   9   3      144.74      147.27     23.14 o 
   0   9   3     2490.21     2585.76    114.82 o 
   1   9   3     2475.41     2443.91     63.81 o 
   2   9   3      945.59      908.14     28.63 o 
   3   9   3      430.02      417.74     19.06 o 
   4   9   3     1485.18     1456.44     43.00 o 
   5   9   3      830.58      825.40     54.54 o 
   6   9   3      111.66      109.43     28.13 o 
   7   9   3       97.98      122.81     49.65 o 
   8   9   3       51.67       56.92     47.87 o 
   9   9   3      736.25      768.49     70.92 o 
  -8  10   3      488.34      537.56     78.03 o 
  -7  10   3        8.91      -16.78     57.62 o 
  -6  10   3     1081.71     1120.03     68.92 o 
  -5  10   3      132.43      208.84     24.18 o 
  -4  10   3      600.97      605.72     28.10 o 
  -3  10   3       27.13       20.98     12.62 o 
  -2  10   3      358.61      387.62     23.88 o 
  -1  10   3     1902.67     2469.72    218.36 o 
   0  10   3      392.30      405.74     38.22 o 
   1  10   3      545.90      539.38     27.80 o 
   2  10   3      820.47      739.75     34.68 o 
   3  10   3       31.38       10.07     15.56 o 
   4  10   3        2.83      -18.39     18.39 o 
   5  10   3       61.19       23.69     15.20 o 
   6  10   3     1105.28     1063.30     86.77 o 
   7  10   3      120.89      143.23     53.59 o 
   8  10   3      549.60      644.44     72.15 o 
   9  10   3       31.80       40.91     48.95 o 
  -8  11   3       64.77       79.66     66.35 o 
  -7  11   3       67.00       23.90     62.49 o 
  -6  11   3      205.96      245.86     83.95 o 
  -5  11   3     6170.88     6347.96    139.05 o 
  -4  11   3      333.53      316.59     27.98 o 
  -3  11   3      125.06       81.36     17.44 o 
  -2  11   3     1152.31     1183.57     39.90 o 
  -1  11   3        3.23       -6.46     20.54 o 
   0  11   3     3408.64     3251.96     66.77 o 
   1  11   3       16.14       34.67     24.90 o 
   2  11   3     1267.20     1161.05     37.47 o 
   3  11   3      874.37      904.16     34.26 o 
   4  11   3      772.74      772.09     26.80 o 
   5  11   3      384.38      392.60     24.74 o 
   6  11   3      305.16      308.11     64.50 o 
   7  11   3      220.40      201.23     58.54 o 
   8  11   3       23.60        9.28     51.35 o 
  -7  12   3       28.42        6.11     65.89 o 
  -6  12   3     2050.99     2110.89    141.37 o 
  -5  12   3     1278.09     1302.95     83.15 o 
  -4  12   3      194.33      178.95     43.29 o 
  -3  12   3      120.13      174.90     30.83 o 
  -2  12   3      777.16      758.78     38.49 o 
  -1  12   3      716.10      813.57     36.71 o 
   0  12   3      244.27      299.87     28.63 o 
   1  12   3     1812.00     1817.77     54.14 o 
   2  12   3        7.51       45.58     23.32 o 
   3  12   3      788.07      704.62     42.99 o 
   4  12   3      296.89      303.18     22.59 o 
   5  12   3      470.41      612.87     31.09 o 
   6  12   3      709.34      873.28     89.48 o 
   7  12   3      222.23      254.51     67.51 o 
   8  12   3      318.15      395.34     69.29 o 
  -6  13   3     1593.62     1753.91    141.14 o 
  -5  13   3     2033.83     2152.14     84.57 o 
  -4  13   3       76.88       38.29     40.88 o 
  -3  13   3        6.45       10.53     30.34 o 
  -2  13   3     1680.83     1738.07     63.56 o 
  -1  13   3      399.95      410.61     37.41 o 
   0  13   3     1601.30     1498.31     58.12 o 
   1  13   3       13.09       14.95     28.79 o 
   2  13   3     1405.37     1465.43     57.38 o 
   3  13   3      376.89      397.69     36.32 o 
   4  13   3       10.33       49.61     26.39 o 
   5  13   3      507.56      508.32     39.40 o 
   6  13   3      302.98      211.51     69.06 o 
   7  13   3       15.82      -34.03     58.16 o 
  -6  14   3      523.86      589.46     97.75 o 
  -5  14   3      920.71      844.12     98.84 o 
  -4  14   3        1.22       44.46     41.49 o 
  -3  14   3       69.24       85.37     34.68 o 
  -2  14   3      189.38      221.66     36.80 o 
  -1  14   3     1804.41     1919.67     67.95 o 
   0  14   3      318.95      343.74     37.97 o 
   1  14   3        4.86        9.96     30.26 o 
   2  14   3      280.36      241.30     34.10 o 
   3  14   3      100.63       46.32     27.40 o 
   4  14   3      830.02      889.63     39.96 o 
   5  14   3      131.68      124.57     39.17 o 
   6  14   3      217.86      138.74     66.59 o 
   7  14   3      133.88      143.54     67.59 o 
  -5  15   3      696.19      704.61    106.49 o 
  -4  15   3      259.47      274.67     56.75 o 
  -3  15   3        1.10      -39.78     39.78 o 
  -2  15   3      665.07      554.76     45.74 o 
  -1  15   3       87.62       78.42     36.02 o 
   0  15   3     1028.73     1044.22     53.09 o 
   1  15   3       20.67      -14.70     37.00 o 
   2  15   3     1489.00     1549.17    147.53 o 
   3  15   3       45.44       55.14     28.98 o 
   4  15   3      279.47      377.77     66.77 o 
   5  15   3        2.37       32.55     54.83 o 
   6  15   3       38.32       76.72     72.77 o 
  -4  16   3      358.76      333.33     62.64 o 
  -3  16   3      115.49      173.00     46.82 o 
  -2  16   3      138.25       90.15     38.47 o 
  -1  16   3     1670.50     1695.19     78.90 o 
   0  16   3      246.84      280.14     45.08 o 
   1  16   3       69.94       37.45     40.74 o 
   2  16   3       80.18       83.01     39.70 o 
   3  16   3       34.05       12.68     29.66 o 
   4  16   3        3.24      -16.21     36.43 o 
   5  16   3      746.51      726.67     60.43 o 
  -2  17   3      185.19      149.25     43.41 o 
  -1  17   3       11.55      -41.55     41.55 o 
   0  17   3      347.08      359.49     50.72 o 
   1  17   3       23.26      -34.34     41.56 o 
   2  17   3      282.94      235.71     48.12 o 
   3  17   3       11.17       24.81     43.30 o 
  -3 -16   4      472.86      546.75     62.26 o 
  -2 -16   4       19.70       53.49     66.67 o 
  -1 -16   4       34.09      -12.36     42.31 o 
   0 -16   4     1507.91     1529.91    120.06 o 
   1 -16   4      388.15      325.35     51.21 o 
   2 -16   4        0.53      -44.82     44.82 o 
  -4 -15   4     1062.69     1069.60     60.49 o 
  -3 -15   4      743.51      841.37     56.12 o 
  -2 -15   4       90.56       94.87     49.68 o 
  -1 -15   4      572.26      586.69     52.80 o 
   0 -15   4       49.14      -39.60     39.60 o 
   1 -15   4      739.91      777.99    117.79 o 
   2 -15   4      812.53      832.05     71.65 o 
   3 -15   4      230.05      217.33     55.63 o 
  -5 -14   4       70.05       74.73     38.46 o 
  -4 -14   4      112.11      101.61     38.28 o 
  -3 -14   4     1305.45     1373.75     65.10 o 
  -2 -14   4     1060.44     1093.28     61.37 o 
  -1 -14   4       76.46       -8.12     38.47 o 
   0 -14   4      853.09      758.92     54.78 o 
   1 -14   4       44.61      -34.40     34.40 o 
   2 -14   4      289.65      280.10     46.00 o 
   3 -14   4      141.10       82.43     42.09 o 
   4 -14   4       65.95       51.44     49.18 o 
   5 -14   4      116.76      149.41     85.84 o 
  -6 -13   4       68.44      147.00     56.79 o 
  -5 -13   4      306.85      281.59     61.21 o 
  -4 -13   4     2096.15     2166.85     57.35 o 
  -3 -13   4     1102.10     1157.75     59.78 o 
  -2 -13   4       14.88       -2.01     35.72 o 
  -1 -13   4      322.92      327.83     41.73 o 
   0 -13   4        2.29      -31.72     31.72 o 
   1 -13   4      158.53      143.24     35.17 o 
   2 -13   4      182.83      206.37     36.17 o 
   3 -13   4        6.38       -2.96     33.29 o 
   4 -13   4       45.07        2.22     39.08 o 
   5 -13   4       63.56       36.08     47.14 o 
   6 -13   4       38.31      -68.44     68.44 o 
  -7 -12   4      666.35      665.21     69.14 o 
  -6 -12   4      354.26      345.32     59.47 o 
  -5 -12   4        0.64      -22.09     27.91 o 
  -4 -12   4      986.59      968.86     48.78 o 
  -3 -12   4       14.12      -14.74     24.68 o 
  -2 -12   4      876.20      846.33     45.70 o 
  -1 -12   4      546.02      539.95     34.22 o 
   0 -12   4      958.92      967.23     73.25 o 
   1 -12   4     1165.57     1133.47     50.80 o 
   2 -12   4       77.12       56.74     31.77 o 
   3 -12   4       30.45      -15.70     31.14 o 
   4 -12   4       47.61       -0.48     36.14 o 
   5 -12   4        0.09      -35.66     35.66 o 
   6 -12   4      437.40      412.98     82.52 o 
  -8 -11   4      265.49      308.18     56.69 o 
  -7 -11   4      243.13      206.78     54.66 o 
  -6 -11   4      223.68      266.44     54.73 o 
  -5 -11   4      443.23      420.64     23.72 o 
  -4 -11   4     1018.22     1081.94     46.73 o 
  -3 -11   4     2528.48     2562.79     60.99 o 
  -2 -11   4      136.10      140.36     22.14 o 
  -1 -11   4      472.81      466.48     25.04 o 
   0 -11   4      735.55      762.74     30.95 o 
   1 -11   4     1058.40      992.95     42.15 o 
   2 -11   4       89.00       47.90     29.02 o 
   3 -11   4      356.98      355.89     47.41 o 
   4 -11   4       99.20       85.43     31.53 o 
   5 -11   4      172.68      189.02     40.46 o 
   6 -11   4      140.02      201.54     70.30 o 
   7 -11   4       36.03       27.22     63.73 o 
  -8 -10   4       42.72        3.42     44.98 o 
  -7 -10   4      746.14      762.02    138.05 o 
  -6 -10   4      228.44      273.82     75.33 o 
  -5 -10   4     1381.08     1331.46     44.59 o 
  -4 -10   4      690.71      667.24     29.67 o 
  -3 -10   4      759.68      795.45     27.47 o 
  -2 -10   4     1096.56     1052.18     35.98 o 
  -1 -10   4       17.87       19.73     17.31 o 
   0 -10   4      874.51      866.37     34.81 o 
   1 -10   4      663.70      607.58     29.22 o 
   2 -10   4       58.66       53.59     21.07 o 
   3 -10   4     1576.38     1511.15     55.58 o 
   4 -10   4     1227.83     1179.49     50.67 o 
   5 -10   4       11.21       17.92     33.53 o 
   6 -10   4      521.94      584.43     61.95 o 
   7 -10   4      142.79      240.59     71.85 o 
   8 -10   4       35.90        2.01     62.56 o 
  -9  -9   4      293.57      328.25     49.90 o 
  -8  -9   4      299.58      282.92     49.78 o 
  -7  -9   4     1749.29     1760.65     96.10 o 
  -6  -9   4       87.94      181.65     47.04 o 
  -5  -9   4      204.70      154.67     41.07 o 
  -4  -9   4     2940.59     2981.06     57.03 o 
  -3  -9   4     1755.92     1800.42     40.64 o 
  -2  -9   4      428.09      490.33     22.77 o 
  -1  -9   4      271.35      275.20     20.31 o 
   0  -9   4     2636.06     2829.93     51.75 o 
   1  -9   4     1714.96     1793.44     46.27 o 
   2  -9   4      850.62      745.90     29.93 o 
   3  -9   4     3949.90     3863.34     77.81 o 
   4  -9   4      371.99      378.99     48.75 o 
   5  -9   4      702.64      618.49     43.33 o 
   6  -9   4       50.34       54.46     41.42 o 
   7  -9   4        5.04      -55.68     55.68 o 
   8  -9   4        3.44      -32.64     56.53 o 
  -9  -8   4      450.75      445.46     49.57 o 
  -8  -8   4      228.72      173.74     43.69 o 
  -7  -8   4      397.54      523.57     61.64 o 
  -6  -8   4     3324.71     3199.82    129.84 o 
  -5  -8   4     1917.02     1839.01     54.88 o 
  -4  -8   4      825.51      866.83     25.98 o 
  -3  -8   4       92.84       92.67     15.29 o 
  -2  -8   4       38.68       15.99     14.44 o 
  -1  -8   4       67.99       80.46     15.73 o 
   0  -8   4     2465.11     2264.01     43.39 o 
   1  -8   4     3184.11     3374.79     57.40 o 
   2  -8   4       48.01       35.79     20.56 o 
   3  -8   4     1294.59     1134.01     41.35 o 
   4  -8   4     1392.59     1500.97     48.29 o 
   5  -8   4        1.59       -0.63     23.87 o 
   6  -8   4        1.61      -15.83     28.42 o 
   7  -8   4       51.36       62.25     40.76 o 
   8  -8   4      427.40      461.85     72.00 o 
  -9  -7   4      256.39      203.24    120.64 o 
  -8  -7   4       11.87       29.66     43.93 o 
  -7  -7   4     1497.62     1546.31     84.22 o 
  -6  -7   4      138.51      177.40     28.66 o 
  -5  -7   4       27.72       27.90     17.51 o 
  -4  -7   4     2370.91     2341.66     41.53 o 
  -3  -7   4       34.96       17.23     11.51 o 
  -2  -7   4     2010.02     2029.19     43.07 o 
  -1  -7   4     2080.09     2168.99     41.91 o 
   0  -7   4      690.93      580.28     32.65 o 
   1  -7   4     3241.98     3263.09     54.78 o 
   2  -7   4     1140.22     1002.05     31.98 o 
   3  -7   4     1648.94     1521.94     41.46 o 
   4  -7   4      949.79      912.13     35.64 o 
   5  -7   4        1.04       -2.11     21.75 o 
   6  -7   4       69.09       34.50     27.77 o 
   7  -7   4      675.95      723.56     94.58 o 
   8  -7   4      135.24      184.06     57.07 o 
   9  -7   4      233.02      325.51     60.40 o 
  -9  -6   4      949.13      720.15    146.17 o 
  -8  -6   4      631.09      657.50     67.32 o 
  -7  -6   4      231.97      261.99     45.03 o 
  -6  -6   4     2164.64     2035.26     50.47 o 
  -5  -6   4     3224.91     3137.35     57.43 o 
  -4  -6   4       34.84        7.69     15.09 o 
  -3  -6   4     1198.48     1113.12     24.24 o 
  -2  -6   4     3746.56     3806.89     66.47 o 
  -1  -6   4       10.10       20.78     13.10 o 
   0  -6   4      770.33      751.86     27.03 o 
   1  -6   4        7.25        5.81     13.08 o 
   2  -6   4     3224.79     3259.25     57.50 o 
   3  -6   4     4166.55     3987.42     76.00 o 
   4  -6   4      635.88      601.53     24.87 o 
   5  -6   4       91.40       80.51     23.55 o 
   6  -6   4      562.15      662.05     37.64 o 
   7  -6   4       53.91      124.66     37.62 o 
   8  -6   4     1143.95     1192.00     65.22 o 
   9  -6   4       88.46       62.95     46.87 o 
 -10  -5   4       29.37      130.93    123.58 o 
  -9  -5   4      112.91       98.60    112.45 o 
  -8  -5   4        1.25       16.95     24.81 o 
  -7  -5   4     3629.36     3397.14    123.24 o 
  -6  -5   4      335.92      438.74     18.18 o 
  -5  -5   4      614.06      614.22     20.78 o 
  -4  -5   4     1072.02      994.30     27.75 o 
  -3  -5   4        5.01       -7.38     10.61 o 
  -2  -5   4        4.88       -6.25     11.99 o 
  -1  -5   4     1590.92     1719.64     33.32 o 
   0  -5   4     1867.02     1793.88     34.56 o 
   1  -5   4    13768.07    14390.28    197.42 o 
   2  -5   4      572.54      499.23     18.17 o 
   3  -5   4     5264.84     5176.94     92.80 o 
   4  -5   4     2500.31     2590.81     53.92 o 
   5  -5   4      970.44     1113.80     36.90 o 
   6  -5   4      632.50      640.40     28.05 o 
   7  -5   4      650.11      690.79     45.52 o 
   8  -5   4       20.18       75.18     32.01 o 
   9  -5   4        2.04       46.79     42.77 o 
 -10  -4   4      858.26      670.81    149.18 o 
  -9  -4   4       38.42      -31.55    105.56 o 
  -8  -4   4      639.64      589.69     44.78 o 
  -7  -4   4      929.77      989.85     43.52 o 
  -6  -4   4     3409.00     3343.58     69.03 o 
  -5  -4   4       17.20       -3.45      6.49 o 
  -4  -4   4     1579.04     1612.58     33.39 o 
  -3  -4   4      539.34      642.65     16.53 o 
  -2  -4   4        5.94       -8.66      8.66 o 
  -1  -4   4     4782.69     5044.54     73.52 o 
   0  -4   4    15868.72    16918.54    229.48 o 
   1  -4   4      482.03      470.67     16.30 o 
   2  -4   4       31.00        0.87     11.72 o 
   3  -4   4      116.31      130.13     16.68 o 
   4  -4   4      415.35      365.34     19.06 o 
   5  -4   4        2.32      -13.79     13.79 o 
   6  -4   4     1060.81     1124.56     36.21 o 
   7  -4   4      552.33      573.09     63.30 o 
   8  -4   4     1265.11     1238.46     63.80 o 
   9  -4   4      184.90      277.87     47.41 o 
 -10  -3   4        0.46      -53.13    111.13 o 
  -9  -3   4        0.32      -98.14     98.14 o 
  -8  -3   4      125.19      133.84     21.96 o 
  -7  -3   4     2273.05     2065.64     63.13 o 
  -6  -3   4       16.85       40.88     21.69 o 
  -5  -3   4      545.45      517.09     15.79 o 
  -4  -3   4     1391.84     1421.24     26.38 o 
  -3  -3   4     4106.12     3983.75     65.66 o 
  -2  -3   4     2696.50     2617.87     37.17 o 
  -1  -3   4     2965.07     3037.43     44.08 o 
   0  -3   4     1460.37     1506.26     28.33 o 
   1  -3   4    17498.54    18338.21    264.11 o 
   2  -3   4     1563.83     1583.65     30.44 o 
   3  -3   4       80.98       50.33     13.35 o 
   4  -3   4     5117.46     5141.59     78.99 o 
   5  -3   4      121.51      141.08     13.33 o 
   6  -3   4       90.59       93.59     16.41 o 
   7  -3   4     2465.62     2507.06     76.68 o 
   8  -3   4      139.20      239.39     32.09 o 
   9  -3   4      197.37      204.79     29.58 o 
 -10  -2   4      747.39      599.51    141.53 o 
  -9  -2   4        3.81      -67.28    100.00 o 
  -8  -2   4      579.27      506.24    120.03 o 
  -7  -2   4      892.00      852.91     27.52 o 
  -6  -2   4    10205.19     9885.36    204.99 o 
  -5  -2   4     2428.40     2426.03     50.03 o 
  -4  -2   4      491.12      469.47     16.38 o 
  -3  -2   4    14415.04    14582.94    190.11 o 
  -2  -2   4       50.26       43.05      7.14 o 
  -1  -2   4     7974.14     8087.77    105.24 o 
   0  -2   4      837.97      838.04     18.17 o 
   1  -2   4     8899.45     9012.63    124.74 o 
   2  -2   4     3432.88     3416.21     49.26 o 
   3  -2   4     5579.66     5697.04     85.27 o 
   4  -2   4     1942.37     1968.70     39.55 o 
   5  -2   4        2.17       -5.74     12.28 o 
   6  -2   4     1018.90     1014.11     31.80 o 
   7  -2   4      702.52      640.62     48.83 o 
   8  -2   4     1792.30     1782.02     60.14 o 
   9  -2   4        2.25       18.36     22.90 o 
 -10  -1   4        1.49       26.45    108.81 o 
  -9  -1   4      334.81      177.18    111.21 o 
  -8  -1   4      281.06      457.98    118.17 o 
  -7  -1   4     1604.23     1669.30    171.76 o 
  -6  -1   4      829.06      771.32     33.72 o 
  -5  -1   4       37.03       42.62     12.06 o 
  -4  -1   4      363.49      368.97     10.16 o 
  -3  -1   4     1455.86     1309.64     22.54 o 
  -2  -1   4       73.81       53.49      6.22 o 
  -1  -1   4    27441.48    27728.14    316.03 o 
   0  -1   4     9477.81     9997.68    136.87 o 
   1  -1   4    13853.62    14064.91    191.32 o 
   2  -1   4      278.75      246.44     11.50 o 
   3  -1   4     7987.94     8189.58    118.04 o 
   4  -1   4     2883.58     2794.08     64.47 o 
   5  -1   4     2608.42     2735.30     51.39 o 
   6  -1   4     6280.95     6229.48    105.43 o 
   7  -1   4     2080.74     2072.23     67.03 o 
   8  -1   4       12.16        4.78     20.49 o 
   9  -1   4      110.37      130.99     23.02 o 
  10  -1   4      206.56      208.27     31.17 o 
 -10   0   4      205.75      121.96    112.29 o 
  -9   0   4     1189.79     1073.58    151.04 o 
  -8   0   4       80.03      -22.27     95.05 o 
  -7   0   4     1883.82     1752.90    174.39 o 
  -6   0   4     6027.43     5736.59    121.73 o 
  -5   0   4      736.72      844.87     37.84 o 
  -4   0   4     3416.71     3322.12     64.90 o 
  -3   0   4     5408.81     5623.24     80.57 o 
  -2   0   4      912.41      954.37     15.84 o 
  -1   0   4    21315.70    21924.61    293.88 o 
   0   0   4      200.94      221.87     15.50 o 
   1   0   4    37114.09    38894.68    521.20 o 
   2   0   4      827.07      868.84     21.82 o 
   3   0   4     4935.34     5378.14    167.24 o 
   4   0   4      734.69      839.99     31.23 o 
   5   0   4      200.10      199.13     18.43 o 
   6   0   4     2123.52     2049.63     47.32 o 
   7   0   4     2265.78     2139.50     64.46 o 
   8   0   4     1132.37     1038.65     42.71 o 
   9   0   4        0.07      -18.88     18.88 o 
 -10   1   4       93.31       75.25    109.12 o 
  -9   1   4       40.08       53.21    101.62 o 
  -8   1   4      285.49      248.08     61.29 o 
  -7   1   4      447.11      410.46     28.04 o 
  -6   1   4      526.38      441.38     19.68 o 
  -5   1   4      196.86      190.48     25.92 o 
  -4   1   4     1657.94     1592.75     26.07 o 
  -3   1   4        4.63       -6.83      6.83 o 
  -2   1   4      269.95      263.86     11.64 o 
  -1   1   4     4153.13     4069.06     67.54 o 
   0   1   4     4694.67     4932.61     65.90 o 
   1   1   4     2241.63     2314.63     36.49 o 
   2   1   4    12685.76    13580.30    253.03 o 
   3   1   4     1108.21     1432.98     28.25 o 
   4   1   4     5366.63     6451.96    108.01 o 
   5   1   4      826.33     1027.37     28.46 o 
   6   1   4     2202.44     2377.02     57.55 o 
   7   1   4     4958.48     4867.27    124.55 o 
   8   1   4      281.11      258.67     31.91 o 
   9   1   4      821.36      689.07     49.19 o 
 -10   2   4        1.24      -97.44     97.44 o 
  -9   2   4      489.61      446.31    118.63 o 
  -8   2   4        1.55        1.59     19.31 o 
  -7   2   4      382.42      409.70     16.53 o 
  -6   2   4     4962.06     5010.56    100.49 o 
  -5   2   4      204.40      257.80     19.51 o 
  -4   2   4     1780.75     1487.61     33.48 o 
  -3   2   4     7092.43     6977.17    116.53 o 
  -2   2   4    15117.30    15512.01    215.03 o 
  -1   2   4    17037.81    16888.72    233.03 o 
   0   2   4     1561.60     1626.56     25.11 o 
   1   2   4     3534.91     3733.40     48.80 o 
   2   2   4    12152.83    13105.66    178.15 o 
   3   2   4     2567.38     3015.84     52.90 o 
   4   2   4      732.09      888.47     26.19 o 
   5   2   4      278.38      359.44     17.99 o 
   6   2   4     2643.82     2748.95     84.99 o 
   7   2   4      215.70      198.34     25.53 o 
   8   2   4      109.73      124.14     21.63 o 
   9   2   4      855.50      727.81     98.14 o 
 -10   3   4      357.72      209.35    109.66 o 
  -9   3   4      204.16      103.79     98.06 o 
  -8   3   4      116.20       95.04     20.07 o 
  -7   3   4     4491.51     4214.34     88.64 o 
  -6   3   4     2545.10     2341.35     43.93 o 
  -5   3   4        1.53       21.56      9.85 o 
  -4   3   4     2265.95     2064.51     39.46 o 
  -3   3   4      607.90      618.78     20.40 o 
  -2   3   4     2795.66     2882.81     46.11 o 
  -1   3   4     6481.45     6459.52     87.91 o 
   0   3   4    32729.36    33020.07    424.19 o 
   1   3   4    10702.40    10525.83    128.82 o 
   2   3   4      948.44      975.61     20.97 o 
   3   3   4     6001.67     7526.60    104.09 o 
   4   3   4     3345.41     4005.73     75.69 o 
   5   3   4      848.09     1060.39     28.52 o 
   6   3   4      631.87      728.77     21.39 o 
   7   3   4      893.45      904.48     43.98 o 
   8   3   4      314.73      368.15     26.26 o 
   9   3   4       27.58      -17.94     70.38 o 
 -10   4   4       18.80      -73.39     91.80 o 
  -9   4   4      129.23      140.91     29.83 o 
  -8   4   4      125.09      123.59     23.27 o 
  -7   4   4        4.25       21.51     19.47 o 
  -6   4   4     1995.88     1909.30     35.56 o 
  -5   4   4       85.00       99.22     13.84 o 
  -4   4   4     9123.87     9308.34    145.85 o 
  -3   4   4     2960.34     2770.52     45.58 o 
  -2   4   4      218.00      224.39     12.19 o 
  -1   4   4     3700.79     3892.99     62.89 o 
   0   4   4      616.17      751.66     23.43 o 
   1   4   4        6.79        5.33      9.55 o 
   2   4   4     2231.68     2381.28     36.79 o 
   3   4   4     4418.73     4845.09    179.22 o 
   4   4   4     1012.90     1172.52     27.92 o 
   5   4   4        9.49      -11.33     11.33 o 
   6   4   4     3490.15     4043.48     69.36 o 
   7   4   4       14.62       49.73     32.09 o 
   8   4   4      432.86      467.27     45.16 o 
   9   4   4      995.61      992.38     66.51 o 
  -9   5   4       88.90      104.72     32.61 o 
  -8   5   4      414.84      374.00     31.99 o 
  -7   5   4     1577.83     1540.77     45.98 o 
  -6   5   4      989.52      970.97     31.72 o 
  -5   5   4      137.78      178.58     14.44 o 
  -4   5   4     2195.99     2178.80     40.32 o 
  -3   5   4     4679.14     4879.05     71.82 o 
  -2   5   4      816.54      813.50     25.86 o 
  -1   5   4     1540.69     1399.81     40.68 o 
   0   5   4     7925.49     8506.70    166.99 o 
   1   5   4      569.59      534.40     20.95 o 
   2   5   4        6.85      -10.88     10.88 o 
   3   5   4      750.76      789.52     30.75 o 
   4   5   4     9918.98    11242.34    287.59 o 
   5   5   4     2210.79     2577.78     44.91 o 
   6   5   4      154.73      149.35     17.32 o 
   7   5   4     3119.86     3463.27    155.06 o 
   8   5   4        0.82      -13.46     34.41 o 
   9   5   4      847.27      738.48     63.57 o 
  -9   6   4      393.54      323.98     43.79 o 
  -8   6   4       90.09       35.49     49.71 o 
  -7   6   4        4.85       13.17     21.34 o 
  -6   6   4      168.14      181.71     17.41 o 
  -5   6   4       71.20       77.32     15.88 o 
  -4   6   4     3030.71     3210.26     48.50 o 
  -3   6   4     2861.96     3012.79     49.96 o 
  -2   6   4       44.34       21.46      9.42 o 
  -1   6   4     9913.82    10658.13    165.65 o 
   0   6   4     9441.47     9759.76    158.44 o 
   1   6   4      449.12      845.21     40.74 o 
   2   6   4      101.79       82.15     13.28 o 
   3   6   4     9088.70     9545.51    227.19 o 
   4   6   4      123.65      113.49     10.88 o 
   5   6   4      597.52      651.27     22.17 o 
   6   6   4     2980.54     3317.75     75.18 o 
   7   6   4     1521.23     1673.40     63.92 o 
   8   6   4      912.20     1004.13     77.34 o 
   9   6   4      174.21      143.46     41.37 o 
  -9   7   4      455.65      515.52     58.16 o 
  -8   7   4        7.43      -13.39     30.81 o 
  -7   7   4      762.35      760.86     60.93 o 
  -6   7   4      977.15      959.59     34.11 o 
  -5   7   4       75.91      111.20     26.91 o 
  -4   7   4       22.83       15.38     12.77 o 
  -3   7   4     6693.42     6829.58    103.39 o 
  -2   7   4      896.43     1003.88     37.44 o 
  -1   7   4     3898.38     3733.06     60.85 o 
   0   7   4     5204.04     5471.15     88.07 o 
   1   7   4      617.95      640.41     31.27 o 
   2   7   4      923.07      977.94     24.90 o 
   3   7   4     2092.25     2016.08     38.50 o 
   4   7   4     6446.83     6496.99    118.00 o 
   5   7   4     1109.82     1056.33     59.62 o 
   6   7   4       63.24       76.10     23.11 o 
   7   7   4      207.75      198.64     31.60 o 
   8   7   4     1008.65      992.07     82.36 o 
   9   7   4      517.38      502.99     57.69 o 
  -9   8   4      163.23       99.69     51.35 o 
  -8   8   4       57.26       16.24     48.88 o 
  -7   8   4      233.20      261.59     36.42 o 
  -6   8   4      134.74      127.03     30.22 o 
  -5   8   4        8.97       14.26     19.05 o 
  -4   8   4     1433.17     1328.21     42.71 o 
  -3   8   4       42.76       39.60     14.89 o 
  -2   8   4      750.41      834.27     29.02 o 
  -1   8   4      205.65      231.78     26.16 o 
   0   8   4     5796.56     5915.27     95.57 o 
   1   8   4     2726.59     2741.02     52.30 o 
   2   8   4     2055.23     2247.25     42.27 o 
   3   8   4     3771.58     3687.95     62.49 o 
   4   8   4      498.51      564.57     23.62 o 
   5   8   4     2009.41     1889.95     62.73 o 
   6   8   4      550.91      621.94     35.57 o 
   7   8   4     1004.86     1080.70     88.47 o 
   8   8   4      397.58      411.35     60.48 o 
   9   8   4      161.46      191.72     49.03 o 
  -8   9   4      112.38      136.81     57.54 o 
  -7   9   4      103.79      154.80     67.48 o 
  -6   9   4      176.81      197.30     61.71 o 
  -5   9   4      422.04      414.10     44.65 o 
  -4   9   4      663.54      681.19     26.35 o 
  -3   9   4     1969.20     2011.06     47.91 o 
  -2   9   4      168.60      140.72     22.15 o 
  -1   9   4     3598.79     3489.90     74.19 o 
   0   9   4     2534.67     2500.77     53.62 o 
   1   9   4        2.74       81.49     15.63 o 
   2   9   4        5.23      -16.79     16.79 o 
   3   9   4       75.47       49.55     14.45 o 
   4   9   4     6464.80     6268.00    161.29 o 
   5   9   4     2009.65     1939.52     51.58 o 
   6   9   4     1507.10     1440.04     70.11 o 
   7   9   4       35.84      -47.25     47.25 o 
   8   9   4        5.28      -19.95     47.25 o 
   9   9   4       19.14       -1.55     47.33 o 
  -8  10   4       57.77       29.00     59.08 o 
  -7  10   4      103.18       76.18     60.48 o 
  -6  10   4     1625.53     1598.92     84.35 o 
  -5  10   4      846.38      882.89     37.59 o 
  -4  10   4     1174.24     1132.49     37.15 o 
  -3  10   4      128.10      115.42     24.65 o 
  -2  10   4       79.76       79.00     22.22 o 
  -1  10   4     1431.44     1547.97     50.06 o 
   0  10   4     2313.44     2264.18     56.20 o 
   1  10   4      360.38      431.81     32.01 o 
   2  10   4      688.21      753.47     27.44 o 
   3  10   4     2463.98     2270.53     50.11 o 
   4  10   4        0.45      -18.34     18.34 o 
   5  10   4     4825.44     4744.45     92.02 o 
   6  10   4      303.63      271.99     59.86 o 
   7  10   4      393.30      398.82     64.50 o 
   8  10   4        9.84      -27.61     50.50 o 
   9  10   4      203.18      168.67     55.60 o 
  -8  11   4        0.37      -27.92     59.39 o 
  -7  11   4      183.58      138.43     69.76 o 
  -6  11   4       37.67       21.93     44.48 o 
  -5  11   4     1006.63     1034.60     66.52 o 
  -4  11   4     1971.26     1965.60     55.60 o 
  -3  11   4       65.76       18.15     19.00 o 
  -2  11   4      168.58      163.10     22.26 o 
  -1  11   4     1751.83     1740.63     50.54 o 
   0  11   4       38.62       68.43     21.11 o 
   1  11   4      165.31      165.71     22.20 o 
   2  11   4      142.83      123.79     19.24 o 
   3  11   4      681.20      677.30     30.18 o 
   4  11   4     2266.75     2146.92     47.55 o 
   5  11   4        5.40       12.29     19.07 o 
   6  11   4        7.86      -13.69     53.67 o 
   7  11   4       23.44       28.69     54.37 o 
   8  11   4      194.87      189.71     60.63 o 
  -7  12   4      521.09      617.61     86.85 o 
  -6  12   4        2.18       -3.48     67.13 o 
  -5  12   4       43.28       14.22     36.42 o 
  -4  12   4     1998.40     2049.41    108.11 o 
  -3  12   4     1450.37     1547.02     71.55 o 
  -2  12   4        9.48      -19.13     24.81 o 
  -1  12   4     6603.81     6547.40    152.80 o 
   0  12   4      449.23      429.37     34.82 o 
   1  12   4     2202.43     2358.30     83.20 o 
   2  12   4       24.42       33.90     23.43 o 
   3  12   4        9.82       29.62     21.80 o 
   4  12   4     1138.34     1137.51     41.33 o 
   5  12   4     2268.69     2210.49     73.86 o 
   6  12   4        3.97      -35.34     57.69 o 
   7  12   4      984.37     1033.52     95.20 o 
   8  12   4        9.83       -2.32     56.15 o 
  -6  13   4      332.83      383.36     87.24 o 
  -5  13   4        9.27      -12.45     38.43 o 
  -4  13   4      219.99      221.08     42.52 o 
  -3  13   4     1915.38     1895.36     75.48 o 
  -2  13   4       47.66      118.34     36.29 o 
  -1  13   4     1934.42     1982.54     67.38 o 
   0  13   4       91.20      109.23     29.94 o 
   1  13   4       58.42       21.53     29.08 o 
   2  13   4        6.55       44.18     28.99 o 
   3  13   4       58.89       85.42     26.92 o 
   4  13   4     7841.57     7889.04    165.38 o 
   5  13   4        4.79        6.80     29.92 o 
   6  13   4      295.90      372.92     71.23 o 
   7  13   4       26.52      -17.32     60.17 o 
  -6  14   4      584.07      530.14     94.35 o 
  -5  14   4       10.80        0.31     75.48 o 
  -4  14   4      905.00      928.47     61.17 o 
  -3  14   4      280.83      290.15     50.39 o 
  -2  14   4      136.87      162.81     35.84 o 
  -1  14   4      125.26      191.85     35.34 o 
   0  14   4     2633.73     2606.20     80.19 o 
   1  14   4       41.39      161.31     38.61 o 
   2  14   4       22.04       -7.90     30.80 o 
   3  14   4       48.76       52.95     31.26 o 
   4  14   4      502.00      463.80     31.99 o 
   5  14   4     1501.55     1663.27     76.34 o 
   6  14   4       98.45      115.00     70.69 o 
   7  14   4      275.69      271.45     76.49 o 
  -5  15   4      420.43      417.38     95.28 o 
  -4  15   4      236.69      293.40     57.59 o 
  -3  15   4     1051.53     1097.12     88.98 o 
  -2  15   4       98.24       38.96     34.87 o 
  -1  15   4      354.93      485.90     66.29 o 
   0  15   4      284.80      293.88     40.18 o 
   1  15   4      855.83      872.87     50.09 o 
   2  15   4        0.18       19.21     36.02 o 
   3  15   4       30.63       21.40     28.21 o 
   4  15   4     2033.36     2125.37     81.64 o 
   5  15   4      122.85       48.02     40.17 o 
   6  15   4        1.97       17.48     67.28 o 
  -4  16   4      238.00      268.37     61.66 o 
  -3  16   4      377.73      421.38     53.84 o 
  -2  16   4      542.92      515.28     46.52 o 
  -1  16   4      399.41      424.42     44.81 o 
   0  16   4      609.56      625.65     61.32 o 
   1  16   4      132.09      104.32     52.99 o 
   2  16   4       21.46      -37.98     37.98 o 
   3  16   4      137.49      136.33     39.07 o 
   4  16   4      162.40      135.90     40.33 o 
   5  16   4      208.53      302.84     49.45 o 
  -2  17   4      423.64      429.11     47.58 o 
  -1  17   4        4.06       21.35     42.24 o 
   0  17   4      140.24       84.45     45.10 o 
   1  17   4      491.75      587.06     55.56 o 
   2  17   4       35.51       42.02     44.01 o 
   3  17   4       52.25        9.90     42.16 o 
  -2 -16   5       62.38       60.18     45.25 o 
  -1 -16   5       98.46       50.48     44.98 o 
   0 -16   5       37.36       41.38     51.35 o 
   1 -16   5      342.35      333.24     52.33 o 
  -4 -15   5      136.13      103.51     47.03 o 
  -3 -15   5        2.25      -26.67     38.34 o 
  -2 -15   5        7.98      -10.59     40.81 o 
  -1 -15   5       27.70      -10.16     40.34 o 
   0 -15   5      398.23      334.67     50.12 o 
   1 -15   5      282.87      307.76     47.93 o 
   2 -15   5      811.63      835.13     55.00 o 
   3 -15   5      112.96       91.01     47.34 o 
  -5 -14   5      328.12      291.19     44.05 o 
  -4 -14   5       13.91       25.34     56.18 o 
  -3 -14   5       61.67       90.87     39.16 o 
  -2 -14   5      565.97      512.26     50.28 o 
  -1 -14   5       88.67       33.36     39.20 o 
   0 -14   5       29.94      -23.00     37.91 o 
   1 -14   5      593.45      582.57     46.36 o 
   2 -14   5      774.00      787.12     50.79 o 
   3 -14   5      263.31      217.84     46.30 o 
   4 -14   5      482.04      608.24     66.46 o 
  -6 -13   5        4.17      -50.83     50.83 o 
  -5 -13   5       39.07       -1.96     32.76 o 
  -4 -13   5      239.50      279.62     36.41 o 
  -3 -13   5       49.21       33.01     35.12 o 
  -2 -13   5      380.53      281.71     36.18 o 
  -1 -13   5      211.14      254.71     48.04 o 
   0 -13   5       29.42      -29.96     32.42 o 
   1 -13   5        9.51        4.88     33.80 o 
   2 -13   5      375.87      407.56     40.79 o 
   3 -13   5       12.08      -13.57     33.85 o 
   4 -13   5       52.27       56.74     42.50 o 
   5 -13   5     1238.88     1312.77     84.28 o 
  -7 -12   5      919.53      913.70     97.64 o 
  -6 -12   5      204.70      178.72     56.10 o 
  -5 -12   5        1.49       25.80     29.06 o 
  -4 -12   5      259.44      255.28     19.07 o 
  -3 -12   5       35.47       18.31     26.94 o 
  -2 -12   5     1060.36      881.02     39.96 o 
  -1 -12   5      102.20       77.57     23.07 o 
   0 -12   5       13.33      -23.98     23.98 o 
   1 -12   5      215.11      226.11     35.21 o 
   2 -12   5     1294.62     1213.66     54.87 o 
   3 -12   5       13.86        5.80     32.31 o 
   4 -12   5      781.31      764.88     54.86 o 
   5 -12   5      392.84      461.61     47.47 o 
   6 -12   5      908.43      811.49    100.07 o 
  -7 -11   5       24.51        4.00     56.61 o 
  -6 -11   5       73.85       52.51     50.47 o 
  -5 -11   5      767.34      810.98     34.58 o 
  -4 -11   5       14.89       29.08     27.34 o 
  -3 -11   5        0.70      -13.25     24.60 o 
  -2 -11   5     1344.45     1293.29     40.07 o 
  -1 -11   5      740.31      660.11     29.94 o 
   0 -11   5        0.18      -20.16     20.16 o 
   1 -11   5      129.94       59.91     26.10 o 
   2 -11   5      560.54      609.46     65.37 o 
   3 -11   5        6.01       -5.27     28.44 o 
   4 -11   5       22.57      -17.18     35.78 o 
   5 -11   5     1143.17     1224.70     63.08 o 
   6 -11   5      408.07      313.44     79.50 o 
   7 -11   5        0.08      -10.98     67.51 o 
  -8 -10   5        1.30      -27.97     46.12 o 
  -7 -10   5       20.10      -44.11     44.11 o 
  -6 -10   5      279.55      394.13     56.90 o 
  -5 -10   5        7.24       -7.79     16.76 o 
  -4 -10   5      236.17      255.42     37.37 o 
  -3 -10   5      601.91      543.12     24.50 o 
  -2 -10   5     2596.21     2564.90     51.37 o 
  -1 -10   5     1329.46     1333.48     41.43 o 
   0 -10   5       38.82       14.64     18.72 o 
   1 -10   5     1446.52     1535.53     45.26 o 
   2 -10   5      502.72      484.89     33.49 o 
   3 -10   5     1775.48     1680.59     60.58 o 
   4 -10   5       13.07      -27.49     27.49 o 
   5 -10   5      396.52      359.10     41.67 o 
   6 -10   5      197.44      282.61     51.80 o 
   7 -10   5      196.79      200.69     72.85 o 
  -8  -9   5       42.36       64.59     44.24 o 
  -7  -9   5       62.41      106.27     46.58 o 
  -6  -9   5       98.54      110.60     47.07 o 
  -5  -9   5       14.31      -16.84     30.03 o 
  -4  -9   5      199.62      210.60     19.37 o 
  -3  -9   5     3721.04     3598.31     62.47 o 
  -2  -9   5     2824.28     2811.50     52.90 o 
  -1  -9   5     3272.65     3219.16     58.30 o 
   0  -9   5      578.72      597.76     25.56 o 
   1  -9   5       14.35       12.02     16.71 o 
   2  -9   5     1538.67     1578.52     47.55 o 
   3  -9   5       66.34       89.36     21.15 o 
   4  -9   5      365.03      382.66     33.14 o 
   5  -9   5      620.25      659.75     71.82 o 
   6  -9   5     1206.80     1105.87     96.09 o 
   7  -9   5       21.79       -4.02     59.86 o 
   8  -9   5      229.92      228.14     67.36 o 
  -9  -8   5      269.76      215.60     44.05 o 
  -8  -8   5       88.47       87.15     42.19 o 
  -7  -8   5      236.35      180.74     72.00 o 
  -6  -8   5      573.06      590.31     57.23 o 
  -5  -8   5     1005.72     1036.50     41.10 o 
  -4  -8   5      221.67      247.92     18.09 o 
  -3  -8   5       30.04       40.85     12.62 o 
  -2  -8   5     5934.71     5740.91     89.65 o 
  -1  -8   5      209.80      141.46     16.77 o 
   0  -8   5      254.78      280.90     18.19 o 
   1  -8   5     2322.38     2300.81     44.37 o 
   2  -8   5       22.67      -13.33     17.00 o 
   3  -8   5     1772.27     1717.90     42.23 o 
   4  -8   5      407.22      436.01     29.94 o 
   5  -8   5      795.05      895.63     48.45 o 
   6  -8   5     1302.43     1447.22     63.31 o 
   7  -8   5       90.28      161.13     42.40 o 
   8  -8   5      872.79      812.18     83.21 o 
  -9  -7   5        6.57      126.44    118.79 o 
  -8  -7   5      149.86      102.34     64.81 o 
  -7  -7   5      145.43      181.10     42.87 o 
  -6  -7   5        1.85      -22.64     22.64 o 
  -5  -7   5     1447.18     1315.28     51.62 o 
  -4  -7   5     1210.42     1287.87     29.33 o 
  -3  -7   5     8152.41     8209.63    112.96 o 
  -2  -7   5     2307.05     2202.89     46.27 o 
  -1  -7   5     2810.62     2701.67     48.95 o 
   0  -7   5      786.30      698.19     30.87 o 
   1  -7   5      425.33      409.08     18.87 o 
   2  -7   5       73.06       62.45     15.72 o 
   3  -7   5      536.19      583.04     33.84 o 
   4  -7   5      643.52      685.78     31.53 o 
   5  -7   5     1064.47     1152.24     58.54 o 
   6  -7   5       83.65       93.93     30.00 o 
   7  -7   5        0.84       43.77     36.75 o 
   8  -7   5      558.63      449.09     66.59 o 
   9  -7   5      196.92      130.31     57.07 o 
  -9  -6   5      238.67      259.62    123.97 o 
  -8  -6   5      147.51      148.98     38.02 o 
  -7  -6   5      392.61      421.25     26.70 o 
  -6  -6   5      592.45      600.61     31.89 o 
  -5  -6   5      104.85      118.11     17.22 o 
  -4  -6   5      762.67      745.52     22.69 o 
  -3  -6   5        6.06       -5.03      8.20 o 
  -2  -6   5     4934.74     4494.97     76.74 o 
  -1  -6   5      420.24      477.20     18.94 o 
   0  -6   5     1258.94     1286.65     30.32 o 
   1  -6   5      452.94      466.38     19.00 o 
   2  -6   5      795.71      708.02     26.51 o 
   3  -6   5     4493.96     4396.02     82.97 o 
   4  -6   5        1.53       12.31     16.79 o 
   5  -6   5      187.06      178.83     22.22 o 
   6  -6   5     1264.79     1188.55     51.96 o 
   7  -6   5     1008.81     1027.36     63.60 o 
   8  -6   5      836.06      938.94     81.43 o 
   9  -6   5        7.23        2.55     47.56 o 
  -9  -5   5      127.40       86.00    113.37 o 
  -8  -5   5     1792.29     1706.52     82.24 o 
  -7  -5   5      355.42      401.68     38.72 o 
  -6  -5   5      577.30      664.46     41.29 o 
  -5  -5   5     2220.31     2223.71     43.66 o 
  -4  -5   5     1107.34     1102.19     31.15 o 
  -3  -5   5     6396.14     6347.99    100.34 o 
  -2  -5   5     2014.05     1705.60     37.25 o 
  -1  -5   5     9489.62     9255.74    130.33 o 
   0  -5   5        8.84       -1.07     13.01 o 
   1  -5   5     2481.28     2350.87     42.17 o 
   2  -5   5      162.36       96.50     13.75 o 
   3  -5   5     2628.31     2837.11     58.15 o 
   4  -5   5       37.44       48.24     16.17 o 
   5  -5   5     2130.52     2244.80     54.85 o 
   6  -5   5      235.46      266.00     26.70 o 
   7  -5   5       86.52      129.11     33.68 o 
   8  -5   5      465.01      558.91     93.77 o 
   9  -5   5        2.55      -17.79     42.92 o 
 -10  -4   5        3.41     -101.23    112.06 o 
  -9  -4   5      163.84      137.12    116.85 o 
  -8  -4   5       82.14      102.56     21.07 o 
  -7  -4   5      390.89      444.75     30.80 o 
  -6  -4   5      497.50      528.01     28.97 o 
  -5  -4   5       44.69       44.88     11.11 o 
  -4  -4   5      120.72      131.63     14.28 o 
  -3  -4   5     1796.63     1752.84     30.81 o 
  -2  -4   5     2260.56     2034.63     32.65 o 
  -1  -4   5     2500.67     2494.98     41.71 o 
   0  -4   5     3608.50     3768.52     62.49 o 
   1  -4   5     3921.35     4035.82     62.07 o 
   2  -4   5      379.42      352.92     17.77 o 
   3  -4   5    11987.64    12024.30    182.48 o 
   4  -4   5       36.26       48.44     14.99 o 
   5  -4   5      915.27      903.27     34.37 o 
   6  -4   5     1186.22     1269.58     44.87 o 
   7  -4   5      755.61      790.50     43.68 o 
   8  -4   5       22.12       24.20     46.17 o 
   9  -4   5      563.56      589.38     59.24 o 
 -10  -3   5      117.14       15.93    115.31 o 
  -9  -3   5       79.20      181.43    113.61 o 
  -8  -3   5      851.59      901.70     37.02 o 
  -7  -3   5       49.27       69.67     49.26 o 
  -6  -3   5     2499.15     2491.14     54.22 o 
  -5  -3   5     3164.93     3236.47     54.29 o 
  -4  -3   5        2.33       -9.72      9.72 o 
  -3  -3   5      369.61      307.66     11.66 o 
  -2  -3   5     1485.00     1463.87     25.13 o 
  -1  -3   5     1518.99     1509.65     28.83 o 
   0  -3   5       15.72        4.23     10.85 o 
   1  -3   5      358.79      350.03     18.20 o 
   2  -3   5     3009.54     2851.91     49.80 o 
   3  -3   5     1346.99     1373.12     30.98 o 
   4  -3   5       16.51       -2.54     13.72 o 
   5  -3   5     2329.84     2284.15     45.34 o 
   6  -3   5      281.03      321.68     19.37 o 
   7  -3   5       12.76       20.24     32.03 o 
   8  -3   5     1321.32     1257.88     53.31 o 
   9  -3   5      367.01      275.02     33.17 o 
 -10  -2   5      302.36      287.46    129.07 o 
  -9  -2   5      534.40      546.84    131.94 o 
  -8  -2   5      666.92      861.37    140.91 o 
  -7  -2   5     3051.85     2950.71     83.19 o 
  -6  -2   5     2353.54     2195.77     58.03 o 
  -5  -2   5     1199.03     1235.42     25.13 o 
  -4  -2   5       97.97      120.92     11.34 o 
  -3  -2   5     2582.42     2605.88     42.74 o 
  -2  -2   5      357.57      328.07     12.90 o 
  -1  -2   5       96.59      100.61      9.07 o 
   0  -2   5      193.06      173.36     11.74 o 
   1  -2   5        5.37      -10.85     10.85 o 
   2  -2   5      291.86      276.42     13.33 o 
   3  -2   5     1890.96     1826.42     36.96 o 
   4  -2   5     1168.73     1247.49     30.86 o 
   5  -2   5     1702.73     1685.53     38.40 o 
   6  -2   5      237.10      289.07     19.63 o 
   7  -2   5       57.20       86.54     27.14 o 
   8  -2   5      372.67      397.62     31.71 o 
   9  -2   5     2144.66     1847.64    104.06 o 
 -10  -1   5       39.64       -6.57    110.82 o 
  -9  -1   5       73.17      109.51    106.41 o 
  -8  -1   5     5370.32     4747.28    309.42 o 
  -7  -1   5      220.82      190.05     18.42 o 
  -6  -1   5      721.28      703.64     31.14 o 
  -5  -1   5     1020.38      973.40     39.07 o 
  -4  -1   5     5301.63     5620.52     95.74 o 
  -3  -1   5      397.27      325.19     12.65 o 
  -2  -1   5     1889.70     1781.11     26.99 o 
  -1  -1   5    18603.23    18569.69    235.82 o 
   0  -1   5      272.50      276.76     12.34 o 
   1  -1   5    10587.39    10682.52    157.62 o 
   2  -1   5      150.16      101.55     10.94 o 
   3  -1   5      849.23      865.43     29.95 o 
   4  -1   5       15.82        5.72     13.20 o 
   5  -1   5        0.58      -11.96     11.96 o 
   6  -1   5     3262.65     3405.40     70.41 o 
   7  -1   5     1544.87     1537.32     85.23 o 
   8  -1   5       47.32       33.65     22.89 o 
   9  -1   5       84.52       50.85     24.48 o 
 -10   0   5      418.30      436.95    131.47 o 
  -9   0   5      957.36      948.61    146.94 o 
  -8   0   5      446.45      461.08    120.18 o 
  -7   0   5     1329.81     1233.13     34.51 o 
  -6   0   5      338.92      347.84     21.87 o 
  -5   0   5     2569.30     2648.40     53.89 o 
  -4   0   5      359.50      329.21     13.88 o 
  -3   0   5     5555.93     6064.15     87.52 o 
  -2   0   5      264.39      240.59      9.96 o 
  -1   0   5      165.86      166.03      9.10 o 
   0   0   5      114.76       99.15     10.78 o 
   1   0   5     2869.84     2914.87     48.18 o 
   2   0   5      881.86      840.64     20.34 o 
   3   0   5     1883.61     1746.41     54.65 o 
   4   0   5     1335.18     1684.22     50.59 o 
   5   0   5      517.89      540.27     19.55 o 
   6   0   5       65.71       23.51     11.87 o 
   7   0   5     3611.63     3590.96    106.44 o 
   8   0   5      107.27      119.58     23.53 o 
   9   0   5      554.84      583.09     35.08 o 
  10   0   5       21.77       17.63     28.23 o 
 -10   1   5        0.23      -22.35    104.64 o 
  -9   1   5      182.79       65.43    105.41 o 
  -8   1   5     2191.36     1990.96     90.25 o 
  -7   1   5      132.01      158.21     25.35 o 
  -6   1   5     1574.18     1467.90     40.39 o 
  -5   1   5     1573.04     1610.04     36.82 o 
  -4   1   5     6472.97     6645.36    123.08 o 
  -3   1   5     1048.77     1179.28     25.81 o 
  -2   1   5     5745.96     5809.71     83.21 o 
  -1   1   5     4652.65     4526.22     65.54 o 
   0   1   5       87.47       72.43      8.57 o 
   1   1   5     1194.58     1133.66     20.52 o 
   2   1   5     2138.15     2059.91     36.39 o 
   3   1   5    11438.62    13783.02    454.46 o 
   4   1   5      737.92      821.78     24.91 o 
   5   1   5     4301.65     5451.35     93.32 o 
   6   1   5     1754.70     1847.75     96.95 o 
   7   1   5      238.39      229.22     25.18 o 
   8   1   5     1466.59     1567.21     54.58 o 
   9   1   5        8.39      -18.08     21.74 o 
  10   1   5        0.42       -3.02     26.53 o 
 -10   2   5      179.70      177.87    113.61 o 
  -9   2   5     2181.44     2233.62    205.33 o 
  -8   2   5      465.50      475.09     21.18 o 
  -7   2   5       98.74      135.02     19.26 o 
  -6   2   5       80.67      112.06     15.32 o 
  -5   2   5     3495.76     3324.87     59.38 o 
  -4   2   5      369.10      437.81     34.23 o 
  -3   2   5      401.64      463.81     15.81 o 
  -2   2   5     2358.70     2182.88     38.83 o 
  -1   2   5    10957.57    10778.20    171.76 o 
   0   2   5       75.19       82.04      8.01 o 
   1   2   5    25895.62    25597.94    323.98 o 
   2   2   5     1847.38     1987.69     35.45 o 
   3   2   5     3099.56     3404.87     99.43 o 
   4   2   5     6124.67     8387.79    149.68 o 
   5   2   5      460.70      552.11     19.64 o 
   6   2   5       38.41       37.26     11.49 o 
   7   2   5     1860.28     1914.31     61.16 o 
   8   2   5      114.83       95.62     23.76 o 
   9   2   5     1044.70     1165.29    130.27 o 
 -10   3   5      185.05      189.78    112.76 o 
  -9   3   5      115.96      124.59    101.54 o 
  -8   3   5     2779.00     2463.34     61.82 o 
  -7   3   5      385.49      378.84     21.81 o 
  -6   3   5     1101.02     1009.88     28.86 o 
  -5   3   5      297.90      330.03     16.80 o 
  -4   3   5     1001.49      805.64     23.50 o 
  -3   3   5       66.55       42.80      8.20 o 
  -2   3   5       44.97       58.20     10.74 o 
  -1   3   5     2143.26     2087.31     35.12 o 
   0   3   5      384.92      381.03     12.80 o 
   1   3   5       67.01       63.53      9.32 o 
   2   3   5     2267.56     2216.90     36.64 o 
   3   3   5       10.74        2.45     10.84 o 
   4   3   5      215.42      198.23     16.03 o 
   5   3   5     2761.95     3617.06     69.87 o 
   6   3   5     4604.55     5609.05    103.17 o 
   7   3   5       13.90       -3.02     20.98 o 
   8   3   5     2618.87     2926.84    150.54 o 
   9   3   5      206.00      149.57     32.06 o 
 -10   4   5        1.53      -43.31     98.53 o 
  -9   4   5      355.81      367.07     70.38 o 
  -8   4   5      215.75      225.18     21.99 o 
  -7   4   5       13.60       -8.99     20.70 o 
  -6   4   5      710.35      686.50     20.43 o 
  -5   4   5     7796.84     7478.57    119.66 o 
  -4   4   5     1747.14     1743.05     36.87 o 
  -3   4   5     2039.45     2109.87     37.75 o 
  -2   4   5     2789.74     2609.93     43.90 o 
  -1   4   5     1536.49     1583.98     30.08 o 
   0   4   5      245.42      265.28     13.53 o 
   1   4   5     5192.73     5128.30     79.50 o 
   2   4   5     3053.94     3026.34     44.42 o 
   3   4   5        2.44       -7.09     11.18 o 
   4   4   5      147.16      112.18     13.65 o 
   5   4   5      592.56      666.88     24.47 o 
   6   4   5      130.31      159.56     15.52 o 
   7   4   5      502.74      556.78     25.64 o 
   8   4   5       44.20       39.19     25.21 o 
   9   4   5     1811.36     2124.32    164.53 o 
  -9   5   5        0.83      -20.05     51.20 o 
  -8   5   5      506.80      550.61     39.09 o 
  -7   5   5       60.10       57.04     20.55 o 
  -6   5   5     1506.04     1476.56     35.77 o 
  -5   5   5      139.37      142.42     19.00 o 
  -4   5   5      313.31      327.11     17.32 o 
  -3   5   5      209.63      192.77     14.76 o 
  -2   5   5     1452.02     1579.29     43.64 o 
  -1   5   5      425.69      334.56     17.53 o 
   0   5   5     1906.25     1827.79     38.92 o 
   1   5   5       49.63       56.97     12.33 o 
   2   5   5      185.94      229.75     14.54 o 
   3   5   5     2344.35     2645.64     84.80 o 
   4   5   5      331.69      337.05     16.06 o 
   5   5   5     2851.99     3265.27     51.59 o 
   6   5   5     1488.79     1785.34     42.18 o 
   7   5   5      130.98      158.27     30.82 o 
   8   5   5     2764.82     3230.49    148.49 o 
   9   5   5       28.46       12.61     37.59 o 
  -9   6   5      221.13      159.18     46.63 o 
  -8   6   5      145.96      129.29     30.71 o 
  -7   6   5        8.30      -21.17     21.17 o 
  -6   6   5        1.52       -9.74     16.95 o 
  -5   6   5     8181.30     8321.11    125.15 o 
  -4   6   5     3510.55     3511.84     57.76 o 
  -3   6   5       81.11       80.78     13.92 o 
  -2   6   5     2667.24     2548.27     53.75 o 
  -1   6   5      100.35      127.84     16.13 o 
   0   6   5      983.60      916.92     31.82 o 
   1   6   5     4706.84     5041.52    105.80 o 
   2   6   5     3197.79     3274.80     59.94 o 
   3   6   5      247.30      305.36     21.43 o 
   4   6   5      841.34      769.73     40.81 o 
   5   6   5      353.43      360.64     21.66 o 
   6   6   5      374.18      400.57     38.27 o 
   7   6   5       13.43        6.70     25.80 o 
   8   6   5      106.55      129.69     44.93 o 
   9   6   5     1964.07     2148.79    111.83 o 
  -9   7   5        0.56      -36.70     36.70 o 
  -8   7   5      599.70      561.99     41.84 o 
  -7   7   5      258.47      274.76     34.92 o 
  -6   7   5     3457.96     3402.09     80.12 o 
  -5   7   5      381.52      450.08     22.24 o 
  -4   7   5      129.91      107.52     14.73 o 
  -3   7   5      226.91      237.18     17.80 o 
  -2   7   5     1331.29     1262.02     30.15 o 
  -1   7   5     4503.13     4433.45     71.26 o 
   0   7   5      973.93      871.09     45.50 o 
   1   7   5     1075.40     1227.58     33.94 o 
   2   7   5     1231.91     1135.26     31.61 o 
   3   7   5      268.18      214.08     14.11 o 
   4   7   5       69.86       64.22     12.62 o 
   5   7   5     2357.44     2410.41     99.74 o 
   6   7   5      492.80      549.78     40.45 o 
   7   7   5       30.79       67.26     29.99 o 
   8   7   5     1846.52     1899.61    109.35 o 
   9   7   5       66.16       14.31     44.70 o 
  -9   8   5       75.54       56.53     50.42 o 
  -8   8   5      427.94      393.80     53.30 o 
  -7   8   5        3.29       27.36     31.07 o 
  -6   8   5      735.96      730.70     49.90 o 
  -5   8   5     6403.58     6472.40    112.62 o 
  -4   8   5     1699.72     1691.13     37.17 o 
  -3   8   5       36.78       16.62     13.25 o 
  -2   8   5     3078.51     3232.60     55.43 o 
  -1   8   5      289.48      266.05     17.10 o 
   0   8   5     2718.11     2777.15     79.37 o 
   1   8   5       13.49      -14.51     14.51 o 
   2   8   5    10936.87    10779.50    167.34 o 
   3   8   5      357.24      424.60     17.35 o 
   4   8   5        2.23      -10.81     10.81 o 
   5   8   5      506.52      519.67     43.25 o 
   6   8   5        2.27        4.47     25.50 o 
   7   8   5        5.83      -17.09     47.33 o 
   8   8   5       74.89       38.05     47.72 o 
   9   8   5     1343.64     1403.42     98.14 o 
  -8   9   5      920.00     1048.29     87.54 o 
  -7   9   5     1059.56      935.12    100.49 o 
  -6   9   5     4679.18     4487.12    130.60 o 
  -5   9   5     2751.32     2736.11     58.62 o 
  -4   9   5      877.24      874.95     27.50 o 
  -3   9   5      392.77      424.26     21.71 o 
  -2   9   5      454.15      416.47     20.19 o 
  -1   9   5      634.48      587.31     34.51 o 
   0   9   5      170.43      133.15     23.32 o 
   1   9   5       39.12       53.35     14.80 o 
   2   9   5      948.70      849.90     27.76 o 
   3   9   5      183.35      171.92     15.52 o 
   4   9   5      153.05      159.94     27.25 o 
   5   9   5      821.03      913.11     34.62 o 
   6   9   5     1121.82     1034.41     61.70 o 
   7   9   5       35.56       93.42     52.82 o 
   8   9   5      157.63      179.73     55.22 o 
   9   9   5        9.80       66.28     48.26 o 
  -8  10   5       38.05       44.55     60.40 o 
  -7  10   5        0.95      -29.16     58.47 o 
  -6  10   5      676.37      662.49     57.08 o 
  -5  10   5     1474.10     1618.48     50.84 o 
  -4  10   5      795.80      789.02     27.68 o 
  -3  10   5     1814.44     1800.21     48.79 o 
  -2  10   5       84.16       56.37     17.54 o 
  -1  10   5     1131.01     1201.41     39.06 o 
   0  10   5     1396.94     1351.51     77.69 o 
   1  10   5      843.70      783.46     38.92 o 
   2  10   5     1602.05     1591.21     39.47 o 
   3  10   5      786.71      774.11     30.55 o 
   4  10   5     2030.10     2088.99     52.66 o 
   5  10   5      718.74      698.56     32.77 o 
   6  10   5       31.36       41.37     55.06 o 
   7  10   5        6.19      -50.58     50.58 o 
   8  10   5       37.39      -16.55     50.35 o 
   9  10   5     1525.92     1426.93    104.56 o 
  -8  11   5      491.71      578.32     81.74 o 
  -7  11   5      670.60      612.50     84.84 o 
  -6  11   5     2501.08     2474.78    108.02 o 
  -5  11   5      256.88      299.38     28.42 o 
  -4  11   5     1037.07     1222.72     45.04 o 
  -3  11   5      814.42      890.22     36.12 o 
  -2  11   5       33.11       51.73     19.37 o 
  -1  11   5     2008.48     2077.69     58.36 o 
   0  11   5       12.09       -0.90     19.21 o 
   1  11   5       16.39       18.56     19.71 o 
   2  11   5     2270.03     2209.39     57.99 o 
   3  11   5       34.98       10.46     11.17 o 
   4  11   5     2105.52     2101.82     50.95 o 
   5  11   5      983.92     1057.28     39.85 o 
   6  11   5      386.50      313.75     66.05 o 
   7  11   5        2.05      -16.78     55.30 o 
   8  11   5      440.29      494.64     70.61 o 
  -7  12   5      101.36      149.88     70.84 o 
  -6  12   5        0.76        8.89     63.49 o 
  -5  12   5     1129.34     1166.89     59.22 o 
  -4  12   5       61.38       87.49     36.27 o 
  -3  12   5       21.30       21.83     28.87 o 
  -2  12   5      103.40       94.02     25.00 o 
  -1  12   5       27.55       65.96     23.65 o 
   0  12   5     3235.19     3396.05     79.96 o 
   1  12   5      814.68     1017.56     66.47 o 
   2  12   5      852.24      879.98     37.51 o 
   3  12   5     1719.15     1666.74     49.61 o 
   4  12   5      697.33      758.71     34.92 o 
   5  12   5      518.98      552.87     31.98 o 
   6  12   5      658.45      580.33     81.90 o 
   7  12   5      124.96       26.22     60.01 o 
   8  12   5       30.62       34.96     57.69 o 
  -6  13   5      562.88      571.67     91.72 o 
  -5  13   5        7.58        7.14     38.63 o 
  -4  13   5     1051.84     1102.54     61.40 o 
  -3  13   5        0.21       -7.08     30.40 o 
  -2  13   5      154.20      126.37     36.61 o 
  -1  13   5     1021.97     1138.49     51.25 o 
   0  13   5      434.67      401.03     33.02 o 
   1  13   5       11.54       10.53     28.92 o 
   2  13   5     1164.06     1087.35     51.37 o 
   3  13   5     1501.89     1475.95     52.33 o 
   4  13   5       72.40       91.95     29.42 o 
   5  13   5      285.41      290.02     51.63 o 
   6  13   5      671.20      777.92     92.80 o 
   7  13   5       14.86       -4.25     62.10 o 
  -6  14   5       16.91       67.82     77.49 o 
  -5  14   5      632.92      738.33    103.63 o 
  -4  14   5       29.64      -12.89     39.71 o 
  -3  14   5      202.03      171.55     39.65 o 
  -2  14   5       22.61       -8.43     31.76 o 
  -1  14   5      702.24      764.89     57.92 o 
   0  14   5     1495.36     1566.84     63.61 o 
   1  14   5      174.36      152.07     33.25 o 
   2  14   5      585.18      534.39     41.31 o 
   3  14   5        1.71      -25.78     25.78 o 
   4  14   5       74.73       69.24     26.15 o 
   5  14   5      907.24      855.30     50.01 o 
   6  14   5     2764.80     2765.85    170.29 o 
   7  14   5       32.14      -42.61     63.03 o 
  -5  15   5       83.76       69.83     70.38 o 
  -4  15   5      172.66      219.92     52.87 o 
  -3  15   5      167.41      137.92     45.18 o 
  -2  15   5     1569.88     1586.44     77.10 o 
  -1  15   5      527.87      525.29     45.65 o 
   0  15   5       12.11       -4.89     33.86 o 
   1  15   5       73.26       91.02     35.58 o 
   2  15   5       82.80       80.27     37.80 o 
   3  15   5      285.17      264.98     44.49 o 
   4  15   5       16.17        5.77     35.30 o 
   5  15   5      522.68      608.82     54.28 o 
   6  15   5      593.99      568.26     42.66 o 
  -4  16   5       26.39      -37.75     67.75 o 
  -3  16   5      264.83      346.27     52.72 o 
  -2  16   5        1.74      -27.28     35.56 o 
  -1  16   5      670.80      644.30     51.59 o 
   0  16   5        5.32       35.34     41.11 o 
   1  16   5      526.10      536.20     51.76 o 
   2  16   5      554.06      510.69     70.90 o 
   3  16   5      267.03      305.58     52.57 o 
   4  16   5       18.90       13.81     37.52 o 
   5  16   5      163.08      188.57     78.38 o 
  -2  17   5      451.55      525.32     60.60 o 
  -1  17   5        4.26        8.03     43.90 o 
   0  17   5      122.72      113.01     45.16 o 
   1  17   5      252.61      245.99     47.78 o 
   2  17   5      454.71      399.23     50.95 o 
   3  17   5      210.91      149.04     44.63 o 
  -3 -15   6      382.72      459.58     50.47 o 
  -2 -15   6      561.11      562.39     53.88 o 
  -1 -15   6      387.08      324.83     50.06 o 
   0 -15   6      485.82      495.55     53.65 o 
   1 -15   6      168.52       53.85     42.97 o 
   2 -15   6       67.46       22.53     55.47 o 
  -5 -14   6       60.38       36.52     37.88 o 
  -4 -14   6      490.86      495.16     46.36 o 
  -3 -14   6      758.57      719.21     52.91 o 
  -2 -14   6      115.21       99.05     44.68 o 
  -1 -14   6      121.48      210.28     43.36 o 
   0 -14   6      304.56      288.12     46.74 o 
   1 -14   6      420.98      474.10     61.54 o 
   2 -14   6        2.65      -34.98     34.98 o 
   3 -14   6        5.68       -5.46     57.85 o 
   4 -14   6      731.75      805.23     75.11 o 
  -6 -13   6      382.63      360.52     66.37 o 
  -5 -13   6      114.49       50.44     32.91 o 
  -4 -13   6      112.94      123.31     33.69 o 
  -3 -13   6     1207.58     1161.74     60.31 o 
  -2 -13   6      429.68      388.19     37.95 o 
  -1 -13   6      333.38      313.84     37.12 o 
   0 -13   6        1.14      -31.55     31.55 o 
   1 -13   6       14.97      -23.94     32.73 o 
   2 -13   6       44.18        9.79     33.92 o 
   3 -13   6     1762.85     1827.43     71.65 o 
   4 -13   6      249.39      288.32     49.35 o 
   5 -13   6      104.58      126.97     54.24 o 
  -6 -12   6      288.36      287.43     80.85 o 
  -5 -12   6       44.94       46.38     30.03 o 
  -4 -12   6     1184.00     1181.16     36.31 o 
  -3 -12   6      751.72      739.44     55.41 o 
  -2 -12   6       49.17       -8.36     26.39 o 
  -1 -12   6      218.52      169.60     27.80 o 
   0 -12   6      253.27      262.15     26.87 o 
   1 -12   6      173.58      116.70     33.07 o 
   2 -12   6       31.05       28.49     32.77 o 
   3 -12   6      949.36      885.03     57.08 o 
   4 -12   6     1554.52     1462.09     78.92 o 
   5 -12   6        3.63       28.88     45.44 o 
   6 -12   6       25.19       20.88     72.46 o 
  -7 -11   6       91.40       63.62     60.36 o 
  -6 -11   6      682.84      686.88     69.41 o 
  -5 -11   6      242.05      273.56     23.95 o 
  -4 -11   6       23.93       51.11     29.12 o 
  -3 -11   6        3.51      -19.16     24.76 o 
  -2 -11   6      219.34      178.20     26.70 o 
  -1 -11   6       34.06       47.55     22.59 o 
   0 -11   6       30.21        8.70     22.26 o 
   1 -11   6      520.29      554.25     43.47 o 
   2 -11   6        1.93      -26.91     29.38 o 
   3 -11   6     1659.15     1784.17     65.22 o 
   4 -11   6     1375.79     1495.07    115.64 o 
   5 -11   6       14.14      -33.90     37.13 o 
   6 -11   6       20.39       75.40     73.62 o 
   7 -11   6        1.23       34.11     69.22 o 
  -8 -10   6       92.71       72.36     49.51 o 
  -7 -10   6     1261.95     1298.90     99.80 o 
  -6 -10   6       91.32       65.14     48.65 o 
  -5 -10   6       84.04       88.01     15.84 o 
  -4 -10   6      693.20      675.92     32.68 o 
  -3 -10   6       83.13       48.96     19.86 o 
  -2 -10   6      217.16      215.54     21.55 o 
  -1 -10   6      391.64      386.11     23.92 o 
   0 -10   6     1275.42     1394.61     39.98 o 
   1 -10   6      182.02      184.15     21.79 o 
   2 -10   6      706.91      753.16     42.01 o 
   3 -10   6      728.62      778.01     68.95 o 
   4 -10   6      851.40      858.43     53.65 o 
   5 -10   6      464.11      469.55     45.54 o 
   6 -10   6      169.10      209.43     70.69 o 
   7 -10   6      779.71      790.76     91.26 o 
  -8  -9   6      200.70      150.08     48.94 o 
  -7  -9   6      859.67      825.12     67.68 o 
  -6  -9   6      442.85      453.38     57.25 o 
  -5  -9   6      568.65      630.55     47.60 o 
  -4  -9   6      114.33       85.83     16.81 o 
  -3  -9   6       47.14       54.27     17.76 o 
  -2  -9   6       20.40        6.48     16.78 o 
  -1  -9   6        1.51       34.71     17.24 o 
   0  -9   6       92.22      138.76     19.65 o 
   1  -9   6      255.25      249.68     21.14 o 
   2  -9   6        0.21      -17.69     17.69 o 
   3  -9   6     4414.58     4412.80     94.00 o 
   4  -9   6      918.60      956.84     45.13 o 
   5  -9   6        0.18      -12.23     33.64 o 
   6  -9   6      472.05      617.61     58.47 o 
   7  -9   6      312.84      304.55     68.52 o 
   8  -9   6      728.02      841.11     93.04 o 
  -8  -8   6       16.94       36.49     40.83 o 
  -7  -8   6     1995.71     1881.26     96.90 o 
  -6  -8   6      327.77      432.98     54.46 o 
  -5  -8   6      152.64      194.96     35.12 o 
  -4  -8   6      383.79      407.73     20.42 o 
  -3  -8   6        2.47      -12.76     12.76 o 
  -2  -8   6        1.01        3.88     15.12 o 
  -1  -8   6      789.30      834.16     26.77 o 
   0  -8   6     2946.92     3141.42     55.39 o 
   1  -8   6      843.95      870.14     31.60 o 
   2  -8   6     2489.04     2415.99     50.16 o 
   3  -8   6     2534.84     2560.92     65.24 o 
   4  -8   6     1833.17     1908.27     56.72 o 
   5  -8   6      270.02      234.49     36.80 o 
   6  -8   6     1237.84     1226.13     60.05 o 
   7  -8   6      918.67      927.42     91.57 o 
   8  -8   6      167.24      167.74     63.96 o 
  -9  -7   6       63.67      134.18    119.25 o 
  -8  -7   6      538.36      546.21     66.35 o 
  -7  -7   6      641.88      690.62     71.03 o 
  -6  -7   6     1138.57     1005.25     73.75 o 
  -5  -7   6      314.35      342.64     26.28 o 
  -4  -7   6     2435.47     2371.63     50.07 o 
  -3  -7   6       51.32       58.57     12.32 o 
  -2  -7   6       54.82       47.71     13.46 o 
  -1  -7   6      233.46      237.49     18.33 o 
   0  -7   6     1049.18     1274.71     31.15 o 
   1  -7   6      532.26      466.19     20.26 o 
   2  -7   6       73.61       59.99     16.23 o 
   3  -7   6     3873.51     3846.63     77.16 o 
   4  -7   6     1696.59     1679.12     49.69 o 
   5  -7   6      724.90      764.03     34.79 o 
   6  -7   6      167.11      169.86     34.97 o 
   7  -7   6      542.12      553.30     80.20 o 
   8  -7   6     1069.74     1466.29    111.52 o 
  -9  -6   6        7.66       14.54    112.60 o 
  -8  -6   6       25.10       63.81     36.97 o 
  -7  -6   6     2070.45     2040.68     68.73 o 
  -6  -6   6      110.10      116.87     30.21 o 
  -5  -6   6       97.03       98.80     18.15 o 
  -4  -6   6        4.91       -4.83     10.50 o 
  -3  -6   6     2841.10     2782.36     47.04 o 
  -2  -6   6       51.47       93.05     15.90 o 
  -1  -6   6     1418.73     1417.37     33.83 o 
   0  -6   6     1536.79     1451.95     32.49 o 
   1  -6   6        7.58       -2.49     13.44 o 
   2  -6   6     1098.04     1062.30     30.15 o 
   3  -6   6     2220.66     2145.41     45.61 o 
   4  -6   6     4877.69     4836.36     99.74 o 
   5  -6   6      306.28      331.70     30.83 o 
   6  -6   6        0.85       15.51     27.38 o 
   7  -6   6      385.49      474.08     47.47 o 
   8  -6   6      240.07      266.81     57.54 o 
   9  -6   6      236.31      187.69     57.31 o 
  -9  -5   6        0.00       25.44    111.67 o 
  -8  -5   6      563.03      517.71     62.41 o 
  -7  -5   6      644.82      660.52     39.37 o 
  -6  -5   6     8120.22     8000.56    174.40 o 
  -5  -5   6      122.80      101.66     16.48 o 
  -4  -5   6      371.71      360.63     20.27 o 
  -3  -5   6      192.22      181.62     14.56 o 
  -2  -5   6       46.10       13.80      9.58 o 
  -1  -5   6     2310.55     2530.43     44.43 o 
   0  -5   6      735.50      886.22     25.22 o 
   1  -5   6     1716.03     1952.34     37.67 o 
   2  -5   6     2863.38     2933.62     57.79 o 
   3  -5   6     2434.38     2310.77     67.50 o 
   4  -5   6      572.01      590.91     25.05 o 
   5  -5   6     2652.31     2661.68     62.78 o 
   6  -5   6       62.10       82.37     24.37 o 
   7  -5   6       17.51        4.94     32.38 o 
   8  -5   6      887.06      956.22     59.90 o 
   9  -5   6        0.05       -4.41     44.70 o 
 -10  -4   6       29.45       45.78    119.41 o 
  -9  -4   6        1.28      -64.27    107.19 o 
  -8  -4   6      153.25      140.71     24.46 o 
  -7  -4   6      834.51      825.65     43.76 o 
  -6  -4   6     1328.36     1278.46     36.65 o 
  -5  -4   6      647.19      633.81     20.82 o 
  -4  -4   6      676.16      658.90     21.83 o 
  -3  -4   6     4485.23     4370.15     71.67 o 
  -2  -4   6      527.17      504.84     24.14 o 
  -1  -4   6     6013.89     5711.02     83.73 o 
   0  -4   6      816.23     1126.70     27.18 o 
   1  -4   6     2085.41     2162.28     39.50 o 
   2  -4   6     1188.15     1298.88     31.79 o 
   3  -4   6     2196.02     2072.37     41.96 o 
   4  -4   6     1678.81     1503.38     38.06 o 
   5  -4   6       81.98       75.56     18.47 o 
   6  -4   6     3480.38     3471.15     75.34 o 
   7  -4   6      864.69      872.50     55.99 o 
   8  -4   6      313.51      440.10     41.26 o 
   9  -4   6     1168.60     1058.42     85.69 o 
 -10  -3   6        7.73       95.90    118.71 o 
  -9  -3   6        2.01       35.27    106.41 o 
  -8  -3   6       58.27       49.41     20.09 o 
  -7  -3   6     1068.00     1061.42     45.83 o 
  -6  -3   6      225.53      219.43     13.93 o 
  -5  -3   6     1547.95     1484.82     40.97 o 
  -4  -3   6    10699.64    10692.96    152.29 o 
  -3  -3   6       68.29       47.53      9.95 o 
  -2  -3   6      113.03      126.93     10.77 o 
  -1  -3   6       64.31       78.19     12.28 o 
   0  -3   6        9.38        2.52     11.54 o 
   1  -3   6        4.28        2.57     13.48 o 
   2  -3   6     1187.08     1079.26     28.15 o 
   3  -3   6     4028.46     3859.22     65.58 o 
   4  -3   6       65.68       48.10     15.04 o 
   5  -3   6      156.43      180.11     30.76 o 
   6  -3   6     1430.63     1433.06     75.25 o 
   7  -3   6     1505.75     1454.43     57.85 o 
   8  -3   6      344.67      379.50     62.36 o 
   9  -3   6      260.63      287.15     51.27 o 
 -10  -2   6      217.64      331.15    132.71 o 
  -9  -2   6       32.12      -58.93    103.24 o 
  -8  -2   6       22.32        9.13     17.39 o 
  -7  -2   6      184.81      166.36     23.15 o 
  -6  -2   6        2.76      -17.98     17.98 o 
  -5  -2   6      171.78      174.61     13.60 o 
  -4  -2   6     4643.30     4874.22     72.97 o 
  -3  -2   6     4976.17     4449.52     59.14 o 
  -2  -2   6      135.78      128.23     10.27 o 
  -1  -2   6     2313.10     2234.42     35.09 o 
   0  -2   6     1988.06     1990.29     37.41 o 
   1  -2   6      154.05      182.72     13.56 o 
   2  -2   6        0.04        6.21     12.81 o 
   3  -2   6        0.33      -13.55     13.55 o 
   4  -2   6    12893.59    12574.42    229.52 o 
   5  -2   6      308.56      328.73     28.35 o 
   6  -2   6     1560.29     1514.33     42.15 o 
   7  -2   6     2651.34     2687.14     81.86 o 
   8  -2   6      570.68      635.31     38.85 o 
   9  -2   6      431.32      409.17     47.83 o 
 -10  -1   6       30.18       81.43    116.16 o 
  -9  -1   6        0.40      103.86    109.43 o 
  -8  -1   6       22.73       38.22     16.33 o 
  -7  -1   6       32.31       29.80     44.31 o 
  -6  -1   6      947.75      869.18     40.93 o 
  -5  -1   6      191.28      186.90     11.02 o 
  -4  -1   6     4149.52     3792.84     62.75 o 
  -3  -1   6      409.86      395.00     19.72 o 
  -2  -1   6     2616.16     2632.17     37.83 o 
  -1  -1   6      737.99      784.20     18.48 o 
   0  -1   6     1049.11      971.39     24.01 o 
   1  -1   6     2082.45     2072.03     41.50 o 
   2  -1   6     1401.50     1385.71     29.84 o 
   3  -1   6     2525.04     2278.63     46.08 o 
   4  -1   6     1276.70     1275.09     31.10 o 
   5  -1   6     2093.48     2072.19     44.16 o 
   6  -1   6     2425.62     2302.00     53.03 o 
   7  -1   6        2.95        3.10     23.76 o 
   8  -1   6       21.56      -15.62     32.08 o 
   9  -1   6      685.65      697.08     42.60 o 
 -10   0   6     1375.64     1146.66    166.97 o 
  -9   0   6        5.15       49.88    102.24 o 
  -8   0   6      209.69      189.76     18.17 o 
  -7   0   6     3301.17     3027.32     85.55 o 
  -6   0   6      322.41      263.35     19.66 o 
  -5   0   6       36.04       30.75      9.88 o 
  -4   0   6     2535.46     2642.79     46.24 o 
  -3   0   6     1530.60     1281.30     28.96 o 
  -2   0   6        1.84       -6.16      6.16 o 
  -1   0   6    13759.17    13470.53    163.68 o 
   0   0   6      164.53      152.98     11.77 o 
   1   0   6     9232.48     9455.43    151.87 o 
   2   0   6     1820.27     1892.56     33.85 o 
   3   0   6       36.18       29.63     10.92 o 
   4   0   6     5300.09     5145.97     90.25 o 
   5   0   6       34.40       41.76     13.79 o 
   6   0   6     1094.82     1106.30     33.65 o 
   7   0   6     1122.90     1060.36     48.54 o 
   8   0   6       85.83       84.90     26.00 o 
   9   0   6       11.73       -3.25     24.33 o 
 -10   1   6       12.47       19.10    109.89 o 
  -9   1   6      622.82      550.40    128.46 o 
  -8   1   6      420.06      451.13     37.76 o 
  -7   1   6      186.28      183.26     29.99 o 
  -6   1   6     1978.30     1869.69     42.79 o 
  -5   1   6     1973.97     1911.69     38.40 o 
  -4   1   6    11935.66    11788.41    178.49 o 
  -3   1   6      896.31      991.28     31.95 o 
  -2   1   6     1369.06     1374.01     26.57 o 
  -1   1   6      478.81      428.96     14.14 o 
   0   1   6       12.40        4.85      9.07 o 
   1   1   6     4914.19     4966.30     72.93 o 
   2   1   6      188.57      192.16     13.03 o 
   3   1   6      364.44      297.59     13.77 o 
   4   1   6     1302.47     1585.57     44.44 o 
   5   1   6     1379.96     1566.94     35.55 o 
   6   1   6      877.97      793.76     49.22 o 
   7   1   6      136.98      128.46     25.27 o 
   8   1   6      292.66      308.66     28.99 o 
   9   1   6       54.29       60.57     28.80 o 
 -10   2   6      884.88      879.31    150.19 o 
  -9   2   6      798.35      872.66    141.29 o 
  -8   2   6      119.51      103.28     20.30 o 
  -7   2   6       48.40       45.70     24.03 o 
  -6   2   6       71.94       68.73     13.55 o 
  -5   2   6      107.06      140.90     20.79 o 
  -4   2   6        1.38      -11.33     11.73 o 
  -3   2   6     7970.23     7971.12    114.68 o 
  -2   2   6     1257.70     1244.52     27.92 o 
  -1   2   6      648.31      522.97     15.66 o 
   0   2   6     1413.81     1383.20     28.31 o 
   1   2   6     1519.64     1367.47     28.36 o 
   2   2   6      577.35      538.09     15.05 o 
   3   2   6     4146.35     4323.44     89.56 o 
   4   2   6     8743.80    10191.58    175.06 o 
   5   2   6      330.85      367.86     17.25 o 
   6   2   6      464.56      552.85     19.90 o 
   7   2   6      617.19      633.01     35.71 o 
   8   2   6        5.73      -22.65     22.65 o 
   9   2   6       78.45       70.80     24.36 o 
 -10   3   6      127.59      156.92    113.30 o 
  -9   3   6     1575.60     1301.79     63.15 o 
  -8   3   6     1772.12     1663.80     48.17 o 
  -7   3   6      264.90      242.82     28.20 o 
  -6   3   6     1155.50     1079.68     31.34 o 
  -5   3   6        7.30       -8.80      8.80 o 
  -4   3   6     1060.30     1076.74     27.52 o 
  -3   3   6      127.90      131.68     12.90 o 
  -2   3   6      455.63      471.30     19.66 o 
  -1   3   6     1702.86     1823.84     34.99 o 
   0   3   6      441.09      393.01     15.17 o 
   1   3   6        3.74       -0.27      9.84 o 
   2   3   6       57.17       56.47     11.83 o 
   3   3   6     2867.86     2733.12     47.09 o 
   4   3   6      498.39      585.38     29.29 o 
   5   3   6     1476.18     1944.13     44.57 o 
   6   3   6     1985.29     2302.79     46.75 o 
   7   3   6      454.52      490.04     25.91 o 
   8   3   6      142.29      133.65     26.19 o 
   9   3   6      401.01      466.32     32.37 o 
 -10   4   6     1176.47      842.04    143.46 o 
  -9   4   6      832.59      738.15     51.79 o 
  -8   4   6       18.21       -1.70     19.28 o 
  -7   4   6      262.83      272.69     22.93 o 
  -6   4   6      105.23       92.97     14.90 o 
  -5   4   6        8.09      -12.38     12.38 o 
  -4   4   6     1024.89      994.54     27.46 o 
  -3   4   6     1946.53     1927.12     35.92 o 
  -2   4   6        7.71       -2.56     11.46 o 
  -1   4   6     3468.58     3447.52     57.83 o 
   0   4   6     1379.22     1641.33     30.52 o 
   1   4   6      565.50      592.65     28.72 o 
   2   4   6      273.80      254.15     14.61 o 
   3   4   6        1.56      -12.05     12.78 o 
   4   4   6     4093.70     4943.86    128.83 o 
   5   4   6     1002.78     1207.47     33.97 o 
   6   4   6      262.34      298.27     21.35 o 
   7   4   6        0.21      -20.76     20.76 o 
   8   4   6      264.17      298.86     29.70 o 
   9   4   6        0.27      -13.17     31.50 o 
  -9   5   6      372.08      332.34     42.13 o 
  -8   5   6      284.61      329.33     32.30 o 
  -7   5   6       15.82        3.41     17.73 o 
  -6   5   6      363.23      373.66     23.79 o 
  -5   5   6      187.09      228.37     18.59 o 
  -4   5   6     2810.68     2759.41     56.99 o 
  -3   5   6     1260.03     1246.74     30.69 o 
  -2   5   6      527.04      581.32     29.93 o 
  -1   5   6      523.32      522.39     25.46 o 
   0   5   6     5224.36     5210.87     83.75 o 
   1   5   6     2117.61     1921.11     37.50 o 
   2   5   6       13.45        1.12     12.56 o 
   3   5   6     5172.81     5208.40     96.82 o 
   4   5   6       35.10       31.30     10.91 o 
   5   5   6     1576.71     1839.74     46.03 o 
   6   5   6      993.33     1136.22     30.62 o 
   7   5   6      224.44      276.33     45.28 o 
   8   5   6       80.93       89.86     39.98 o 
   9   5   6      463.77      453.23     43.55 o 
  -9   6   6      221.59      222.31     65.70 o 
  -8   6   6      681.15      721.51     61.13 o 
  -7   6   6       53.01       18.83     25.84 o 
  -6   6   6      215.90      198.25     21.80 o 
  -5   6   6       77.54       50.62     15.89 o 
  -4   6   6       11.52        4.74     11.47 o 
  -3   6   6     5604.09     5384.81     84.85 o 
  -2   6   6      567.53      430.04     21.83 o 
  -1   6   6    21436.31    22724.94    363.12 o 
   0   6   6       87.15      179.15     16.98 o 
   1   6   6     6099.95     6578.21    102.39 o 
   2   6   6       37.40       17.14     13.75 o 
   3   6   6      759.05      785.59     28.69 o 
   4   6   6     6389.36     6690.33    194.74 o 
   5   6   6     2149.10     2446.68     65.36 o 
   6   6   6      340.93      413.56     25.76 o 
   7   6   6      285.38      355.51     35.22 o 
   8   6   6        3.45      -40.52     40.52 o 
   9   6   6        1.44      -41.07     41.07 o 
  -9   7   6      154.18      101.02     77.26 o 
  -8   7   6       42.50       74.92     35.64 o 
  -7   7   6      382.94      420.71     37.95 o 
  -6   7   6      260.56      292.85     27.11 o 
  -5   7   6       53.54       47.13     16.43 o 
  -4   7   6      206.58      235.65     16.08 o 
  -3   7   6     3744.87     3610.40     65.08 o 
  -2   7   6     1121.05     1083.94     30.63 o 
  -1   7   6     9072.06     9735.98    162.51 o 
   0   7   6    17954.61    18459.26    319.94 o 
   1   7   6    13196.16    13885.99    243.34 o 
   2   7   6       31.78       39.57     16.23 o 
   3   7   6     1261.31     1178.15     33.50 o 
   4   7   6     1058.14     1108.91     42.44 o 
   5   7   6     3211.56     3443.87    112.31 o 
   6   7   6      520.16      572.22     34.07 o 
   7   7   6      342.02      394.88     53.83 o 
   8   7   6      282.64      308.42     55.68 o 
   9   7   6      847.73      844.90     70.22 o 
  -9   8   6      317.87      285.11     62.76 o 
  -8   8   6      360.86      445.83     59.74 o 
  -7   8   6        4.40       -8.46     30.99 o 
  -6   8   6       13.50       33.89     28.29 o 
  -5   8   6      418.46      498.01     23.45 o 
  -4   8   6     1992.47     2037.28     39.11 o 
  -3   8   6     2692.86     2704.43     49.89 o 
  -2   8   6     3639.90     3545.56     60.77 o 
  -1   8   6     2296.95     2213.07     42.89 o 
   0   8   6       72.60      106.19     18.41 o 
   1   8   6      966.46      944.44     30.54 o 
   2   8   6       75.30       52.48     16.09 o 
   3   8   6       98.08       84.90     13.54 o 
   4   8   6     2258.69     2243.70     47.60 o 
   5   8   6      948.01      967.49     35.30 o 
   6   8   6        3.63       -3.98     25.50 o 
   7   8   6      201.58      188.24     54.91 o 
   8   8   6      728.46      614.67     66.20 o 
   9   8   6        5.44       22.74     48.64 o 
  -8   9   6      175.53      130.39     50.02 o 
  -7   9   6      552.53      636.66     47.58 o 
  -6   9   6      236.38      220.04     37.75 o 
  -5   9   6      349.26      346.93     21.73 o 
  -4   9   6       60.16       50.90     15.74 o 
  -3   9   6     4997.59     5035.94     77.55 o 
  -2   9   6     2390.74     2454.34     47.27 o 
  -1   9   6      238.31      218.30     17.34 o 
   0   9   6     1123.38     1002.37     33.40 o 
   1   9   6       27.78       50.73     16.19 o 
   2   9   6      794.36      846.02     37.86 o 
   3   9   6      459.13      490.71     21.05 o 
   4   9   6     1475.19     1472.42     41.53 o 
   5   9   6     3137.55     3166.45     65.86 o 
   6   9   6        1.33        6.50     32.51 o 
   7   9   6     1472.00     1486.17    106.03 o 
   8   9   6       87.31      166.12     55.68 o 
   9   9   6      908.74      793.62     74.94 o 
  -8  10   6      559.67      526.97     74.94 o 
  -7  10   6        0.57      -14.68     46.97 o 
  -6  10   6     1468.40     1545.49     72.30 o 
  -5  10   6       30.83       21.88     19.55 o 
  -4  10   6     3174.51     3123.73     58.61 o 
  -3  10   6     3469.26     3285.20     93.50 o 
  -2  10   6     2225.65     2233.72     45.76 o 
  -1  10   6     2156.24     2175.84     44.89 o 
   0  10   6       18.67       12.20     16.25 o 
   1  10   6      415.14      403.26     22.14 o 
   2  10   6       24.95       24.47     16.27 o 
   3  10   6       75.61       42.55     17.41 o 
   4  10   6     4443.73     4388.51     88.84 o 
   5  10   6      170.46      183.13     22.42 o 
   6  10   6      704.43      680.02     76.49 o 
   7  10   6      601.95      498.82     71.23 o 
   8  10   6      404.16      322.34     65.04 o 
   9  10   6       58.13        5.49     53.52 o 
  -7  11   6      460.60      481.11     78.34 o 
  -6  11   6       39.68       25.41     43.16 o 
  -5  11   6       48.30       31.74     22.75 o 
  -4  11   6        3.85      -21.34     21.34 o 
  -3  11   6     1345.88     1282.46     43.42 o 
  -2  11   6        2.14       -5.72     17.98 o 
  -1  11   6      499.93      531.04     39.12 o 
   0  11   6     2481.63     2506.93     57.44 o 
   1  11   6       92.09      111.09     24.27 o 
   2  11   6      389.35      461.78     61.49 o 
   3  11   6        0.22       -9.10     15.57 o 
   4  11   6       61.29       87.69     22.08 o 
   5  11   6     3539.97     3553.41     83.17 o 
   6  11   6     1497.93     1616.02    120.18 o 
   7  11   6     1564.35     1391.43    111.67 o 
   8  11   6        1.68       71.54     57.23 o 
  -7  12   6      134.74      187.00     74.55 o 
  -6  12   6     2371.13     2371.82    156.61 o 
  -5  12   6      103.79       53.22     36.70 o 
  -4  12   6      861.75      911.40     53.86 o 
  -3  12   6     2453.55     2514.03     74.60 o 
  -2  12   6     1596.04     1530.01     48.29 o 
  -1  12   6      435.70      414.05     26.68 o 
   0  12   6      195.40      183.21     51.20 o 
   1  12   6       66.60       66.02     22.49 o 
   2  12   6      690.78      673.41     32.80 o 
   3  12   6      627.65      673.63     41.59 o 
   4  12   6       37.08       15.90     21.81 o 
   5  12   6       21.14        3.54     42.81 o 
   6  12   6      244.27      237.04     68.91 o 
   7  12   6      316.87      320.56     71.54 o 
   8  12   6      320.77      208.96     67.21 o 
  -6  13   6        0.26       59.32     69.53 o 
  -5  13   6       26.90      -22.97     44.30 o 
  -4  13   6       26.25      -32.24     36.11 o 
  -3  13   6     1023.89      959.39     70.99 o 
  -2  13   6      332.31      415.13     42.23 o 
  -1  13   6     1548.88     1592.03     51.13 o 
   0  13   6       14.73       33.01     27.62 o 
   1  13   6      743.53      799.77     50.39 o 
   2  13   6        8.39       58.72     29.36 o 
   3  13   6       54.90       82.69     25.87 o 
   4  13   6      591.30      615.82     34.12 o 
   5  13   6      826.63      816.45     46.99 o 
   6  13   6      582.51      575.43     80.16 o 
   7  13   6      824.01      735.54     85.15 o 
  -6  14   6      481.86      480.95     95.36 o 
  -5  14   6      150.28      305.32     87.16 o 
  -4  14   6     1760.54     1814.12     81.89 o 
  -3  14   6      617.41      691.53     55.82 o 
  -2  14   6     1972.45     2129.58     72.22 o 
  -1  14   6       28.53      -23.56     28.89 o 
   0  14   6      266.03      227.70     35.94 o 
   1  14   6      221.65      235.39     34.88 o 
   2  14   6        1.70      -10.08     30.59 o 
   3  14   6      656.33      783.33     49.87 o 
   4  14   6       81.48       98.48     30.71 o 
   5  14   6       41.37       68.15     44.53 o 
   6  14   6      216.85      262.62     32.86 o 
   7  14   6      154.04      129.00     72.70 o 
  -5  15   6      334.61      284.75     87.08 o 
  -4  15   6       84.12      128.38     51.29 o 
  -3  15   6      942.17     1010.06     64.54 o 
  -2  15   6       16.99       67.58     41.81 o 
  -1  15   6       98.52       60.02     35.68 o 
   0  15   6     1140.93     1148.26     55.26 o 
   1  15   6      262.54      273.64     39.32 o 
   2  15   6      165.77       89.76     40.63 o 
   3  15   6       46.46       48.38     29.62 o 
   4  15   6      374.68      357.40     42.71 o 
   5  15   6      169.50      143.33     43.61 o 
   6  15   6      214.31      258.34     36.57 o 
  -4  16   6      440.74      494.19     67.61 o 
  -3  16   6      170.42      150.50     45.58 o 
  -2  16   6      684.14      735.99     50.44 o 
  -1  16   6       47.72      -28.15     36.85 o 
   0  16   6      999.91     1052.52     56.33 o 
   1  16   6     1761.93     1889.29     82.94 o 
   2  16   6      921.67      869.06     59.28 o 
   3  16   6      231.62      263.84     35.91 o 
   4  16   6        4.23      -29.51     37.81 o 
   5  16   6        6.33       63.81    102.39 o 
  -2  17   6      142.58      100.97     55.81 o 
  -1  17   6        0.10      -12.16     58.58 o 
   0  17   6      383.16      521.37     86.10 o 
   1  17   6      170.76      202.19     47.25 o 
   2  17   6       18.52       -4.33     60.55 o 
   3  17   6      212.75      191.78     46.25 o 
  -2 -15   7     1133.53     1203.53     84.28 o 
  -1 -15   7       98.07       78.38     43.48 o 
   0 -15   7       28.96       -7.30     52.07 o 
   1 -15   7      191.96      192.63     48.89 o 
   2 -15   7       62.87       25.32     46.56 o 
  -4 -14   7       67.59       61.32     45.07 o 
  -3 -14   7      314.16      331.13     53.42 o 
  -2 -14   7        5.43       -9.55     38.66 o 
  -1 -14   7     1635.62     1678.55     98.57 o 
   0 -14   7        0.01       25.25     40.03 o 
   1 -14   7      142.46      100.70     44.17 o 
   2 -14   7      380.16      263.47     43.26 o 
   3 -14   7      102.44       65.30     45.06 o 
  -5 -13   7       50.34       56.29     34.37 o 
  -4 -13   7      352.09      317.51     38.98 o 
  -3 -13   7      118.56       43.21     61.64 o 
  -2 -13   7     1542.25     1644.78     63.68 o 
  -1 -13   7      279.74      215.69     44.39 o 
   0 -13   7       35.16       58.78     35.32 o 
   1 -13   7       19.92      -33.42     33.42 o 
   2 -13   7        9.69      -22.16     34.54 o 
   3 -13   7       78.22       13.35     36.41 o 
   4 -13   7      109.20      102.40     72.12 o 
   5 -13   7      134.41      102.10     61.06 o 
  -6 -12   7      157.13      125.80     59.42 o 
  -5 -12   7      517.60      556.69     89.40 o 
  -4 -12   7       23.41       17.48     30.81 o 
  -3 -12   7      189.69      154.13     34.50 o 
  -2 -12   7      133.10      121.11     29.88 o 
  -1 -12   7      828.21      883.20     41.94 o 
   0 -12   7        0.57      -25.46     25.46 o 
   1 -12   7       68.38       61.13     33.60 o 
   2 -12   7       70.96      -12.02     32.65 o 
   3 -12   7        7.82       25.29     34.26 o 
   4 -12   7       19.45       59.77     41.48 o 
   5 -12   7       14.87        1.10     49.23 o 
  -7 -11   7       20.35       37.78     51.31 o 
  -6 -11   7      538.21      570.01     66.43 o 
  -5 -11   7       45.12       31.58     20.32 o 
  -4 -11   7       63.13       85.91     30.71 o 
  -3 -11   7       20.02      -24.00     29.90 o 
  -2 -11   7     2963.57     3039.12     70.81 o 
  -1 -11   7        6.32        8.47     22.81 o 
   0 -11   7      102.43       57.35     24.58 o 
   1 -11   7       54.19       43.49     27.14 o 
   2 -11   7      998.09      951.72     68.78 o 
   3 -11   7       57.97       59.09     32.29 o 
   4 -11   7      543.16      521.28     49.53 o 
   5 -11   7      800.52      697.47     55.66 o 
   6 -11   7       66.44       40.83     74.32 o 
  -7 -10   7      441.14      544.53     65.17 o 
  -6 -10   7      100.40       88.72     51.13 o 
  -5 -10   7     1475.66     1516.52     46.03 o 
  -4 -10   7      277.75      292.36     34.70 o 
  -3 -10   7      766.53      801.22     38.25 o 
  -2 -10   7      517.52      502.77     28.30 o 
  -1 -10   7     1871.07     1930.90     52.67 o 
   0 -10   7       46.11       47.57     20.83 o 
   1 -10   7      413.24      424.21     29.40 o 
   2 -10   7       54.93       55.71     37.92 o 
   3 -10   7       47.72       43.51     29.99 o 
   4 -10   7       71.11       66.42     48.93 o 
   5 -10   7       10.51       10.83     36.56 o 
   6 -10   7      656.60      432.23     80.27 o 
   7 -10   7       46.10        3.63     63.65 o 
  -8  -9   7      599.83      477.52     59.88 o 
  -7  -9   7        1.46        5.99     45.98 o 
  -6  -9   7      668.97      590.42     73.12 o 
  -5  -9   7      966.60      896.45     42.10 o 
  -4  -9   7      360.58      382.17     26.48 o 
  -3  -9   7      167.52      151.94     17.17 o 
  -2  -9   7     3616.30     3601.84     68.37 o 
  -1  -9   7       82.98       90.94     18.87 o 
   0  -9   7      121.87      129.10     20.83 o 
   1  -9   7        3.28      -17.78     17.78 o 
   2  -9   7      651.40      621.82     29.53 o 
   3  -9   7      527.89      535.07     46.55 o 
   4  -9   7      483.47      468.75     43.06 o 
   5  -9   7      724.08      777.38     50.64 o 
   6  -9   7       29.32       -6.50     57.85 o 
   7  -9   7      163.80      223.50     69.06 o 
  -8  -8   7      967.87      940.23    169.13 o 
  -7  -8   7       36.85       86.13     45.87 o 
  -6  -8   7     1113.77     1024.13     73.61 o 
  -5  -8   7      488.87      511.04     42.83 o 
  -4  -8   7      171.30      164.08     18.04 o 
  -3  -8   7     1744.65     1759.28     35.88 o 
  -2  -8   7     1801.55     1664.29     38.17 o 
  -1  -8   7     4330.74     4357.64     76.48 o 
   0  -8   7      201.03      207.67     19.59 o 
   1  -8   7     1705.67     1642.63     40.87 o 
   2  -8   7      164.21      152.27     31.53 o 
   3  -8   7      333.37      356.76     40.21 o 
   4  -8   7      856.12      871.49     42.75 o 
   5  -8   7      292.29      306.98     39.11 o 
   6  -8   7      805.05      869.10     50.90 o 
   7  -8   7      100.94      110.44     64.34 o 
   8  -8   7      478.11      549.24     78.81 o 
  -9  -7   7      337.13      335.72    133.10 o 
  -8  -7   7      518.34      553.06     56.87 o 
  -7  -7   7       24.38       -3.97     41.52 o 
  -6  -7   7        2.76       -2.02     40.61 o 
  -5  -7   7     1833.38     1810.88     52.78 o 
  -4  -7   7      801.95      819.04     26.22 o 
  -3  -7   7      925.93      900.60     24.23 o 
  -2  -7   7     6137.53     5977.19    100.69 o 
  -1  -7   7      711.61      747.26     29.89 o 
   0  -7   7      328.38      349.20     19.21 o 
   1  -7   7      868.23      881.72     26.93 o 
   2  -7   7     3127.85     2992.81     57.30 o 
   3  -7   7     2801.32     2670.01     54.74 o 
   4  -7   7      231.93      247.13     26.55 o 
   5  -7   7      304.52      293.87     34.56 o 
   6  -7   7        8.39       -6.83     30.50 o 
   7  -7   7        0.35      -52.78     52.78 o 
   8  -7   7      244.73      352.58     67.82 o 
  -9  -6   7       62.47      193.19    126.06 o 
  -8  -6   7     1142.88     1143.96     73.96 o 
  -7  -6   7      123.57      130.82     44.55 o 
  -6  -6   7     1490.15     1502.19     62.19 o 
  -5  -6   7      216.42      243.81     20.95 o 
  -4  -6   7      150.48      182.58     13.87 o 
  -3  -6   7     1186.30     1142.19     25.87 o 
  -2  -6   7     6673.72     6997.93    113.88 o 
  -1  -6   7     1390.70     1241.57     32.40 o 
   0  -6   7        4.63        7.43     13.66 o 
   1  -6   7      242.83      169.61     15.79 o 
   2  -6   7     3797.79     3907.16     74.46 o 
   3  -6   7      519.35      483.65     23.10 o 
   4  -6   7      850.12      778.17     44.61 o 
   5  -6   7      387.05      358.83     27.25 o 
   6  -6   7     1058.62     1033.43     51.62 o 
   7  -6   7      613.31      705.84     54.07 o 
   8  -6   7      188.22      272.15     60.32 o 
   9  -6   7        3.03        1.93     53.05 o 
  -9  -5   7      603.42      758.90    149.03 o 
  -8  -5   7      166.76      183.75    118.87 o 
  -7  -5   7      128.39       96.49     37.95 o 
  -6  -5   7       84.32      111.87     23.89 o 
  -5  -5   7     2375.31     2425.58     56.53 o 
  -4  -5   7       13.94        7.49     10.80 o 
  -3  -5   7      672.34      715.87     32.11 o 
  -2  -5   7      122.81      185.26     14.95 o 
  -1  -5   7      988.26     1161.05     30.12 o 
   0  -5   7      232.93      289.45     16.72 o 
   1  -5   7        1.87      -12.83     12.83 o 
   2  -5   7      160.30      123.93     17.46 o 
   3  -5   7     1222.00     1092.62     31.75 o 
   4  -5   7     1860.27     1823.41     49.29 o 
   5  -5   7      689.74      688.28     31.12 o 
   6  -5   7      114.75      111.86     26.15 o 
   7  -5   7        1.05      -30.79     33.52 o 
   8  -5   7       47.52       76.10     50.66 o 
   9  -5   7      232.80      270.29     58.93 o 
  -9  -4   7      581.37      622.40    143.07 o 
  -8  -4   7     1863.46     1709.17     83.53 o 
  -7  -4   7       12.78        0.51     24.45 o 
  -6  -4   7     2832.42     2845.32     74.80 o 
  -5  -4   7     1126.98     1096.94     29.45 o 
  -4  -4   7     1689.45     1703.77     40.83 o 
  -3  -4   7       56.47       40.22     12.29 o 
  -2  -4   7      882.20      865.55     29.18 o 
  -1  -4   7      927.70      789.63     23.01 o 
   0  -4   7      829.39      879.57     25.92 o 
   1  -4   7     2485.86     2213.51     44.04 o 
   2  -4   7       61.35       60.03     16.26 o 
   3  -4   7     1000.41      999.87     29.34 o 
   4  -4   7      173.92      190.88     16.87 o 
   5  -4   7     1010.98      999.74     37.08 o 
   6  -4   7        3.19        3.63     25.12 o 
   7  -4   7     1992.47     1979.89     97.02 o 
   8  -4   7      887.64      822.46     53.12 o 
   9  -4   7       60.58       24.05     45.40 o 
  -9  -3   7     2536.50     2640.26    234.72 o 
  -8  -3   7        2.74       76.29     31.63 o 
  -7  -3   7      299.40      297.01     47.24 o 
  -6  -3   7       59.15      142.48     70.74 o 
  -5  -3   7     1741.41     1758.01     33.65 o 
  -4  -3   7      605.57      641.38     19.63 o 
  -3  -3   7     2213.26     2360.96     43.59 o 
  -2  -3   7      879.14      839.67     21.81 o 
  -1  -3   7     1256.74     1201.33     25.56 o 
   0  -3   7     1054.76     1040.78     26.22 o 
   1  -3   7      792.35      821.28     25.56 o 
   2  -3   7     4401.50     4350.10     71.90 o 
   3  -3   7      734.20      655.25     25.96 o 
   4  -3   7     2556.81     2551.21     48.34 o 
   5  -3   7      102.67      100.00     19.13 o 
   6  -3   7      328.84      357.92     30.87 o 
   7  -3   7       14.63      -16.04     30.81 o 
   8  -3   7      153.82       27.91     68.14 o 
   9  -3   7      623.98      826.10     70.22 o 
 -10  -2   7       41.93       84.92    118.17 o 
  -8  -2   7     1326.44     1323.43     49.46 o 
  -7  -2   7       24.76       42.70     28.82 o 
  -6  -2   7     3826.13     3922.67     79.15 o 
  -5  -2   7      965.59     1025.63     31.81 o 
  -4  -2   7     2188.30     2202.59     38.70 o 
  -3  -2   7       17.53        2.35      9.12 o 
  -2  -2   7       30.48       36.76     10.66 o 
  -1  -2   7    10901.15    10968.72    142.57 o 
   0  -2   7        0.00      -12.55     12.55 o 
   1  -2   7     8017.33     7861.48    119.68 o 
   2  -2   7      101.27       69.34     14.36 o 
   3  -2   7      767.89      809.49     26.72 o 
   4  -2   7       21.07      -14.18     14.24 o 
   5  -2   7     4022.44     4117.04     84.92 o 
   6  -2   7      711.93      690.14     33.56 o 
   7  -2   7     2402.59     2218.80     86.16 o 
   8  -2   7      414.60      409.00     35.23 o 
   9  -2   7        0.71      -19.10     41.99 o 
 -10  -1   7       31.92      150.96    120.18 o 
  -9  -1   7     3904.58     3329.79    261.16 o 
  -8  -1   7       12.66       89.40     84.18 o 
  -7  -1   7       32.64       37.06     20.96 o 
  -6  -1   7     1421.72     1628.77     71.75 o 
  -5  -1   7     1251.76     1150.82     29.67 o 
  -4  -1   7       54.98       66.91     10.85 o 
  -3  -1   7     1395.85     1302.67     23.42 o 
  -2  -1   7     3518.61     3427.85     52.08 o 
  -1  -1   7        1.29       -8.50     10.44 o 
   0  -1   7     1095.48     1167.92     25.54 o 
   1  -1   7       90.72       74.82     14.47 o 
   2  -1   7     5433.94     5485.64     87.76 o 
   3  -1   7      459.89      479.05     20.00 o 
   4  -1   7     6690.14     6724.71    114.99 o 
   5  -1   7     1038.56     1047.53     34.15 o 
   6  -1   7     1896.23     1962.97     59.46 o 
   7  -1   7      823.80      821.03     42.45 o 
   8  -1   7      116.59       55.71     27.50 o 
   9  -1   7     1327.01     1176.76     58.12 o 
 -10   0   7       40.82       58.00    113.14 o 
  -9   0   7       48.98      138.66    110.44 o 
  -8   0   7     1515.92     1566.46     52.97 o 
  -7   0   7       56.98       62.38     32.18 o 
  -6   0   7     3309.46     3069.09     64.40 o 
  -5   0   7       16.42       12.39      8.96 o 
  -4   0   7     1754.11     1609.92     33.30 o 
  -3   0   7     3831.34     4172.37     55.89 o 
  -2   0   7      985.21     1019.42     22.81 o 
  -1   0   7     3772.68     3580.26     51.00 o 
   0   0   7      417.06      470.79     18.37 o 
   1   0   7     5859.19     5756.89     96.77 o 
   2   0   7     4027.07     3955.19     65.81 o 
   3   0   7       59.26       50.77     14.27 o 
   4   0   7     1243.90     1162.58     30.40 o 
   5   0   7     1306.84     1192.30     35.16 o 
   6   0   7     2899.01     3045.69     84.41 o 
   7   0   7       20.27        4.32     29.20 o 
   8   0   7      773.54      727.36     40.21 o 
   9   0   7      471.14      440.10     37.53 o 
 -10   1   7       10.26       21.89    111.83 o 
  -9   1   7     2246.31     2124.50    203.70 o 
  -8   1   7        6.65       24.37     37.22 o 
  -7   1   7       93.32       63.28     21.44 o 
  -6   1   7       89.67      106.60     16.16 o 
  -5   1   7     2775.17     2682.86     57.85 o 
  -4   1   7      784.34      812.55     23.09 o 
  -3   1   7     1232.42     1302.93     24.44 o 
  -2   1   7      142.03      136.09     10.36 o 
  -1   1   7      647.55      654.38     19.41 o 
   0   1   7        1.10       -9.96      9.96 o 
   1   1   7      433.51      446.89     33.18 o 
   2   1   7     1438.31     1296.92     29.51 o 
   3   1   7     6827.21     7608.21    135.41 o 
   4   1   7     1353.17     1330.23     37.24 o 
   5   1   7      436.12      497.60     20.34 o 
   6   1   7     1842.08     1875.78     50.21 o 
   7   1   7      278.33      292.67     28.99 o 
   8   1   7      140.05      192.66     27.58 o 
   9   1   7     4034.39     3828.97    107.46 o 
 -10   2   7        9.48      177.72    117.71 o 
  -9   2   7       38.33      -31.51     37.55 o 
  -8   2   7      938.78      866.14     40.40 o 
  -7   2   7      318.82      327.42     28.87 o 
  -6   2   7     1295.60     1230.36     35.30 o 
  -5   2   7        0.60      -10.52     10.52 o 
  -4   2   7     3234.12     3137.72     54.55 o 
  -3   2   7     7380.85     7641.51    102.97 o 
  -2   2   7     2245.54     2166.06     42.55 o 
  -1   2   7     1412.39     1278.30     28.02 o 
   0   2   7      336.97      327.21     15.08 o 
   1   2   7      432.12      365.15     15.61 o 
   2   2   7     2711.43     2696.79     47.66 o 
   3   2   7      484.59      485.62     19.90 o 
   4   2   7      239.79      284.18     16.09 o 
   5   2   7      489.26      382.23     20.71 o 
   6   2   7     2416.73     2846.41     61.96 o 
   7   2   7      262.02      350.43     30.32 o 
   8   2   7     1668.69     1978.62     66.95 o 
   9   2   7        5.07      -25.16     25.16 o 
 -10   3   7       38.30      161.56    114.84 o 
  -9   3   7      147.04      172.45     51.54 o 
  -8   3   7       37.41       36.50     18.81 o 
  -7   3   7      125.37      119.70     23.81 o 
  -6   3   7        0.85       -6.07     17.01 o 
  -5   3   7     8325.74     8319.36    132.82 o 
  -4   3   7     2120.54     2101.23     42.31 o 
  -3   3   7       40.93       21.83      9.73 o 
  -2   3   7      456.62      499.24     17.83 o 
  -1   3   7     1282.47     1338.93     27.13 o 
   0   3   7       22.01       13.92      9.58 o 
   1   3   7     4468.41     4646.61     68.69 o 
   2   3   7       19.63       11.03     10.46 o 
   3   3   7     6765.65     6750.62    105.30 o 
   4   3   7     2135.03     2442.72     48.18 o 
   5   3   7      612.33      706.63     24.62 o 
   6   3   7      361.58      404.83     22.48 o 
   7   3   7      377.65      481.21     33.14 o 
   8   3   7       19.47        0.17     25.14 o 
   9   3   7     2760.18     3190.97    125.43 o 
  -9   4   7        4.16      -39.71     40.79 o 
  -8   4   7       27.92       19.67     20.82 o 
  -7   4   7      164.19      146.46     26.00 o 
  -6   4   7     3511.83     3318.00     74.88 o 
  -5   4   7       70.01       52.06     14.89 o 
  -4   4   7     9793.36     9744.67    153.76 o 
  -3   4   7     1500.56     1433.37     32.69 o 
  -2   4   7      480.55      437.33     24.86 o 
  -1   4   7      561.56      494.64     18.87 o 
   0   4   7      506.50      516.75     18.63 o 
   1   4   7      108.29      149.31     13.92 o 
   2   4   7      929.44      800.18     25.25 o 
   3   4   7        6.59        4.35     13.77 o 
   4   4   7        0.41      -12.05     12.05 o 
   5   4   7     4977.95     6014.93    127.81 o 
   6   4   7     1275.86     1555.50     46.22 o 
   7   4   7      108.37      116.55     21.78 o 
   8   4   7     2817.75     3613.63    103.03 o 
   9   4   7        2.25      -24.78     24.78 o 
  -9   5   7       17.10       -4.41     96.98 o 
  -8   5   7      932.74      861.42     45.16 o 
  -7   5   7      152.05      177.83     23.47 o 
  -6   5   7      220.18      215.22     28.18 o 
  -5   5   7     6885.06     6845.12    112.42 o 
  -4   5   7      109.49      104.51     16.43 o 
  -3   5   7     3597.08     3638.59     64.28 o 
  -2   5   7     2149.57     2252.42     45.59 o 
  -1   5   7     1354.45     1353.77     31.86 o 
   0   5   7     2346.48     2385.86     41.61 o 
   1   5   7      644.97      678.95     26.28 o 
   2   5   7     3182.87     3101.00     50.23 o 
   3   5   7     2102.22     2037.82     42.73 o 
   4   5   7     6353.89     7133.36    268.71 o 
   5   5   7      271.26      340.18     20.79 o 
   6   5   7     1014.12     1299.13     49.04 o 
   7   5   7       16.34       30.44     24.16 o 
   8   5   7       35.41       41.10     26.97 o 
   9   5   7     2279.36     2683.55    164.11 o 
  -9   6   7       64.96       66.27     40.43 o 
  -8   6   7     1095.50      980.28     52.69 o 
  -7   6   7      507.13      499.29     30.77 o 
  -6   6   7     1372.54     1383.26     67.42 o 
  -5   6   7      148.39      165.02     19.36 o 
  -4   6   7     2363.97     2408.90     46.73 o 
  -3   6   7       21.90       46.76     14.40 o 
  -2   6   7     5120.30     5117.59     88.34 o 
  -1   6   7      591.45      606.83     23.62 o 
   0   6   7      863.11      863.24     26.01 o 
   1   6   7       10.71        4.13     13.77 o 
   2   6   7     7949.64     7554.01    126.13 o 
   3   6   7     5796.45     5876.57    100.71 o 
   4   6   7        0.86      -12.53     12.53 o 
   5   6   7     6387.66     6897.66    302.31 o 
   6   6   7      434.23      534.04     31.08 o 
   7   6   7      309.66      337.03     34.18 o 
   8   6   7      581.45      741.65     66.20 o 
   9   6   7        4.88       -8.70     35.06 o 
  -9   7   7       14.33       -5.58     88.40 o 
  -8   7   7      114.25      127.51     44.53 o 
  -7   7   7      231.22      210.35     34.62 o 
  -6   7   7        1.68      -19.76     19.76 o 
  -5   7   7     2123.63     2127.59     47.49 o 
  -4   7   7      482.98      536.62     22.05 o 
  -3   7   7     4579.89     4660.58     76.56 o 
  -2   7   7       22.57       21.95     15.03 o 
  -1   7   7     5981.08     6014.25    105.29 o 
   0   7   7     1673.81     1753.07     65.28 o 
   1   7   7     8542.98     8775.08    134.51 o 
   2   7   7     2449.14     2336.33     50.66 o 
   3   7   7     2358.06     2354.60     54.19 o 
   4   7   7     3724.47     3679.39     85.31 o 
   5   7   7      121.54      125.22     11.75 o 
   6   7   7      585.81      659.65     32.09 o 
   7   7   7        0.31       10.36     46.40 o 
   8   7   7      142.31      165.89     49.88 o 
   9   7   7      323.24      338.66     57.15 o 
  -9   8   7       27.75       54.74     45.49 o 
  -8   8   7      298.03      255.61     49.64 o 
  -7   8   7       79.18       65.96     34.95 o 
  -6   8   7     1443.71     1451.35     50.83 o 
  -5   8   7      145.12      133.42     21.16 o 
  -4   8   7      194.16      245.22     20.07 o 
  -3   8   7      440.67      457.84     21.64 o 
  -2   8   7     2157.64     2076.60     44.98 o 
  -1   8   7        4.34        5.67     15.00 o 
   0   8   7      718.84      700.71     25.93 o 
   1   8   7       17.02       17.93     15.17 o 
   2   8   7     9809.74     9234.00    167.39 o 
   3   8   7     2969.44     3001.37     63.66 o 
   4   8   7        7.27       -9.62     16.80 o 
   5   8   7     1584.10     1580.33     37.32 o 
   6   8   7      883.28      909.76     44.85 o 
   7   8   7        3.08      -21.58     46.63 o 
   8   8   7      636.29      640.19     70.30 o 
   9   8   7      374.35      344.07     59.55 o 
  -8   9   7     1721.12     1679.34     98.07 o 
  -7   9   7      160.63      170.55     49.35 o 
  -6   9   7      331.49      242.40     65.16 o 
  -5   9   7      683.55      744.60     28.06 o 
  -4   9   7       39.85       38.97     15.69 o 
  -3   9   7      226.94      286.43     19.25 o 
  -2   9   7      129.83      145.75     16.97 o 
  -1   9   7     2700.48     2676.20     55.66 o 
   0   9   7      980.59      951.12     34.19 o 
   1   9   7     3542.40     3326.54     73.17 o 
   2   9   7     2400.01     2248.44     50.25 o 
   3   9   7     2791.27     2571.03     54.17 o 
   4   9   7      965.68     1014.65     32.68 o 
   5   9   7      288.84      287.74     20.53 o 
   6   9   7      486.33      506.81     46.43 o 
   7   9   7       27.18       25.68     52.59 o 
   8   9   7      313.22      239.28     59.01 o 
   9   9   7      405.35      353.81     62.95 o 
  -8  10   7      373.25      316.15     68.75 o 
  -7  10   7      332.48      309.29     69.72 o 
  -6  10   7       25.83        8.56     36.05 o 
  -5  10   7      130.07      142.07     21.96 o 
  -4  10   7      217.90      209.61     18.98 o 
  -3  10   7        5.78       16.26     15.74 o 
  -2  10   7      806.63      850.63     27.70 o 
  -1  10   7       23.08       27.32     15.97 o 
   0  10   7      254.85      252.24     20.49 o 
   1  10   7       52.28       68.27     19.92 o 
   2  10   7     4521.77     4324.98     76.30 o 
   3  10   7     2640.17     2536.21     54.93 o 
   4  10   7      840.26     1064.63     63.53 o 
   5  10   7       26.52       25.27     20.21 o 
   6  10   7      431.19      464.33     71.38 o 
   7  10   7      227.03      223.58     63.03 o 
   8  10   7      200.57      257.14     63.42 o 
   9  10   7       23.57       35.19     54.99 o 
  -7  11   7      255.36      309.58     74.24 o 
  -6  11   7      267.08      212.21     70.69 o 
  -5  11   7       75.40       72.19     23.14 o 
  -4  11   7     1024.05     1006.05     48.80 o 
  -3  11   7      238.45      262.02     26.33 o 
  -2  11   7      271.10      271.54     21.55 o 
  -1  11   7      635.17      661.36     26.69 o 
   0  11   7      550.60      626.10     32.51 o 
   1  11   7     1919.26     1900.86     46.46 o 
   2  11   7     2854.34     2684.59     71.99 o 
   3  11   7      648.80      641.67     43.13 o 
   4  11   7      417.70      361.64     27.24 o 
   5  11   7      722.04      881.87     93.73 o 
   6  11   7      424.60      436.49     74.47 o 
   7  11   7       33.47       75.94     61.33 o 
   8  11   7       28.22       58.70     59.55 o 
  -7  12   7       25.87       37.35     68.06 o 
  -6  12   7       16.11       46.63     68.91 o 
  -5  12   7      764.76      784.57     53.45 o 
  -4  12   7       25.95       51.35     36.17 o 
  -3  12   7        0.33      -14.79     26.28 o 
  -2  12   7      391.94      455.11     34.23 o 
  -1  12   7        3.38       -7.57     22.64 o 
   0  12   7      298.43      318.29     26.66 o 
   1  12   7      185.47      153.04     27.04 o 
   2  12   7      302.13      352.63     28.10 o 
   3  12   7      932.35      898.53     37.14 o 
   4  12   7       62.05       79.77     23.43 o 
   5  12   7      315.78      342.79     37.34 o 
   6  12   7      454.29      410.03     56.49 o 
   7  12   7      611.28      640.11     83.37 o 
   8  12   7       34.23       24.05     62.56 o 
  -6  13   7       41.28       30.78     68.75 o 
  -5  13   7      301.53      313.44     79.35 o 
  -4  13   7      507.28      598.99     51.85 o 
  -3  13   7      241.05      292.82     47.60 o 
  -2  13   7      950.03      927.47     56.63 o 
  -1  13   7      142.45      177.92     27.59 o 
   0  13   7        0.48       17.59     27.23 o 
   1  13   7     2599.63     2742.88     99.06 o 
   2  13   7      501.49      554.69     58.07 o 
   3  13   7      420.87      397.18     32.25 o 
   4  13   7      202.27      196.28     27.64 o 
   5  13   7     2074.40     2148.82     76.76 o 
   6  13   7      604.34      560.95     30.74 o 
   7  13   7       20.05      -21.65     63.18 o 
  -6  14   7      204.60      211.59     85.69 o 
  -5  14   7      357.19      415.84     91.49 o 
  -4  14   7      190.93      234.38     61.37 o 
  -3  14   7      104.11      140.13     43.72 o 
  -2  14   7     1062.85     1064.15     52.22 o 
  -1  14   7      574.67      584.24     42.79 o 
   0  14   7      202.63      195.45     35.15 o 
   1  14   7      119.29       93.63     32.67 o 
   2  14   7     2249.30     2199.15     68.85 o 
   3  14   7      176.48      236.34     32.15 o 
   4  14   7      342.22      323.38     31.61 o 
   5  14   7      968.79      933.12     52.71 o 
   6  14   7      407.20      432.39     88.74 o 
  -5  15   7       13.61        8.12     77.72 o 
  -4  15   7      890.50      888.33     99.03 o 
  -3  15   7       61.29       71.57     42.75 o 
  -2  15   7      573.18      609.01     60.75 o 
  -1  15   7      410.25      394.86     42.01 o 
   0  15   7        9.58      -15.34     33.53 o 
   1  15   7      793.45      798.64     76.16 o 
   2  15   7       53.26       33.51     37.05 o 
   3  15   7     1577.45     1575.72     59.67 o 
   4  15   7       86.96       71.11     37.79 o 
   5  15   7      982.15      930.83     63.02 o 
   6  15   7      330.23      326.38     45.67 o 
  -4  16   7      143.43      104.67     55.47 o 
  -3  16   7      180.97      178.92     57.96 o 
  -2  16   7        1.38      -17.33     35.84 o 
  -1  16   7      476.48      512.67     59.63 o 
   0  16   7        0.56       17.01     36.99 o 
   1  16   7       76.67       98.81     41.98 o 
   2  16   7      505.93      460.40     41.18 o 
   3  16   7      273.06      283.36     36.76 o 
   4  16   7        2.57      -57.32     64.70 o 
   5  16   7      181.03      216.97     76.52 o 
  -2  17   7      101.30       26.72     50.18 o 
  -1  17   7       30.16       24.70    106.34 o 
   0  17   7      191.63      240.24     48.49 o 
   1  17   7      285.94      319.86     49.47 o 
   2  17   7        0.49      -17.17     41.87 o 
   3  17   7      266.88      294.91     48.29 o 
  -1 -15   8       21.49       26.76     49.34 o 
   0 -15   8      388.58      527.26     57.04 o 
  -3 -14   8       26.35       29.02     39.83 o 
  -2 -14   8       14.83       30.41     40.64 o 
  -1 -14   8      156.38      150.58     37.40 o 
   0 -14   8       14.53       -7.16     43.45 o 
   1 -14   8      221.73      273.61     85.00 o 
   2 -14   8       11.07      -24.49     38.86 o 
   3 -14   8     1547.67     1495.41     81.93 o 
  -5 -13   8       32.86       15.52     34.79 o 
  -4 -13   8       26.78       -5.43     40.67 o 
  -3 -13   8       61.05       81.29     39.35 o 
  -2 -13   8       26.58       -8.77     40.29 o 
  -1 -13   8        6.56       35.82     32.84 o 
   0 -13   8      122.91       73.57     33.85 o 
   1 -13   8        1.95      -34.19     34.19 o 
   2 -13   8      413.22      460.33     44.65 o 
   3 -13   8      396.58      374.07     53.33 o 
   4 -13   8     1343.61     1279.56    119.72 o 
  -6 -12   8      981.84      995.95     82.87 o 
  -5 -12   8        0.01      -41.42     49.68 o 
  -4 -12   8      177.75      190.88     35.39 o 
  -3 -12   8       96.72       78.80     34.07 o 
  -2 -12   8        0.59        5.40     33.50 o 
  -1 -12   8      110.06       33.86     29.75 o 
   0 -12   8      670.06      605.42     38.95 o 
   1 -12   8      475.66      426.38     36.64 o 
   2 -12   8        2.04      -18.47     35.61 o 
   3 -12   8     2470.40     2589.80     83.72 o 
   4 -12   8      198.93      164.56     46.64 o 
   5 -12   8       14.89       11.04     59.47 o 
  -6 -11   8      492.29      607.72    144.27 o 
  -5 -11   8       37.70       15.42     34.26 o 
  -4 -11   8       60.99       62.09     31.56 o 
  -3 -11   8       51.30       28.81     24.17 o 
  -2 -11   8       97.37       81.65     29.29 o 
  -1 -11   8       76.63       47.82     26.41 o 
   0 -11   8      110.20      140.14     26.78 o 
   1 -11   8      133.09      141.10     28.40 o 
   2 -11   8      182.21      205.51     36.33 o 
   3 -11   8      163.74      170.97     35.41 o 
   4 -11   8     1660.51     1791.24     79.35 o 
   5 -11   8       53.05       62.76     49.24 o 
   6 -11   8      174.85       56.92     77.49 o 
  -7 -10   8      136.67      183.93     54.32 o 
  -6 -10   8       46.94       85.28     53.03 o 
  -5 -10   8       20.18       15.20     20.32 o 
  -4 -10   8     1582.98     1607.53     59.74 o 
  -3 -10   8      214.40      202.71     23.19 o 
  -2 -10   8       97.04      102.62     25.66 o 
  -1 -10   8        9.31      -23.54     24.66 o 
   0 -10   8     1285.02     1244.32     45.91 o 
   1 -10   8      224.81      168.90     28.45 o 
   2 -10   8      230.69      226.63     31.56 o 
   3 -10   8     3008.02     3153.34     89.01 o 
   4 -10   8       57.82      111.83     40.35 o 
   5 -10   8      265.53      226.34     43.39 o 
   6 -10   8      155.21      199.99     75.71 o 
   7 -10   8      283.05      236.73     75.48 o 
  -8  -9   8      108.73      102.16     51.14 o 
  -7  -9   8      764.78      863.24     79.00 o 
  -6  -9   8        4.16       28.43     47.18 o 
  -5  -9   8      644.65      563.78     31.15 o 
  -4  -9   8        4.94      -14.23     20.46 o 
  -3  -9   8     1032.20     1070.74     31.23 o 
  -2  -9   8      517.84      487.81     24.91 o 
  -1  -9   8     1468.65     1425.26     50.41 o 
   0  -9   8      699.31      673.83     28.98 o 
   1  -9   8       87.85       74.70     20.69 o 
   2  -9   8      768.74      815.35     37.23 o 
   3  -9   8      417.35      403.69     41.30 o 
   4  -9   8     2609.36     2719.53     79.99 o 
   5  -9   8       36.50      -33.87     33.87 o 
   6  -9   8       56.60       56.22     68.06 o 
   7  -9   8       23.96       51.35     65.97 o 
  -8  -8   8      183.57      247.04     51.16 o 
  -7  -8   8      565.08      644.61     63.25 o 
  -6  -8   8      109.36      136.90     49.28 o 
  -5  -8   8        9.63       -5.70     32.42 o 
  -4  -8   8     2053.37     2061.30     54.21 o 
  -3  -8   8     1988.32     2036.13     39.87 o 
  -2  -8   8      201.82      194.98     19.73 o 
  -1  -8   8      647.66      640.70     28.75 o 
   0  -8   8     1721.56     1661.19     41.70 o 
   1  -8   8      278.17      274.06     21.78 o 
   2  -8   8      107.92      119.13     20.30 o 
   3  -8   8      896.03      881.36     65.14 o 
   4  -8   8        0.39       18.64     27.57 o 
   5  -8   8      894.86      918.47     74.09 o 
   6  -8   8      161.43      234.17     47.90 o 
   7  -8   8       66.70      167.74     68.91 o 
   8  -8   8      694.39      703.76     86.31 o 
  -8  -7   8        0.73      -23.10     40.89 o 
  -7  -7   8      482.32      473.59     56.94 o 
  -6  -7   8       90.39       80.83     45.57 o 
  -5  -7   8      159.99      144.48     34.59 o 
  -4  -7   8      414.73      417.55     21.06 o 
  -3  -7   8     5062.42     4903.54     73.63 o 
  -2  -7   8       89.75       67.38     17.20 o 
  -1  -7   8      285.48      259.79     19.66 o 
   0  -7   8     1349.29     1238.73     34.59 o 
   1  -7   8       96.36       96.13     17.32 o 
   2  -7   8      455.70      453.15     26.44 o 
   3  -7   8      240.10      194.96     23.47 o 
   4  -7   8      700.87      738.02     36.56 o 
   5  -7   8      297.19      302.92     50.27 o 
   6  -7   8      290.71      352.66     46.05 o 
   7  -7   8      777.18      919.53     91.33 o 
   8  -7   8       16.62      -23.59     56.92 o 
  -9  -6   8      156.83      127.06    129.38 o 
  -8  -6   8       58.59       17.34     46.63 o 
  -7  -6   8      270.85      282.22     65.66 o 
  -6  -6   8      205.68      213.91     47.04 o 
  -5  -6   8      559.09      562.04     30.52 o 
  -4  -6   8     5334.38     5322.40     82.71 o 
  -3  -6   8      116.13      131.54     13.50 o 
  -2  -6   8      927.23      914.03     27.02 o 
  -1  -6   8     1014.80      977.93     29.99 o 
   0  -6   8      687.97      605.10     22.03 o 
   1  -6   8        1.91       -4.75     13.99 o 
   2  -6   8      512.89      495.28     25.09 o 
   3  -6   8      804.79      879.79     33.40 o 
   4  -6   8       37.43       25.67     21.55 o 
   5  -6   8       41.09       18.95     22.84 o 
   6  -6   8       19.20      -13.91     29.01 o 
   7  -6   8      576.27      616.93     53.71 o 
   8  -6   8     1192.00     1278.21    106.03 o 
  -9  -5   8        7.28     -107.65    107.65 o 
  -8  -5   8       23.30        3.60     37.60 o 
  -7  -5   8        2.08       10.73     43.31 o 
  -6  -5   8       19.36       -8.48     22.19 o 
  -5  -5   8      673.43      654.95     26.96 o 
  -4  -5   8      144.10      125.77     12.74 o 
  -3  -5   8     2935.79     2685.94     46.20 o 
  -2  -5   8     1432.78     1397.10     33.28 o 
  -1  -5   8     4791.68     4392.66     74.77 o 
   0  -5   8     1209.99     1251.68     30.27 o 
   1  -5   8     1760.74     1614.63     36.37 o 
   2  -5   8        6.39      -16.39     16.39 o 
   3  -5   8     1966.95     1943.08     43.60 o 
   4  -5   8     3862.50     3882.74     75.40 o 
   5  -5   8      244.81      240.88     25.61 o 
   6  -5   8     2276.80     2285.66     68.10 o 
   7  -5   8      128.49       85.24     39.53 o 
   8  -5   8       95.92      116.78     55.37 o 
   9  -5   8        2.39        6.65     52.36 o 
  -9  -4   8       20.53      -46.56    114.61 o 
  -8  -4   8      157.17      160.83     43.81 o 
  -7  -4   8        5.33        1.05     42.26 o 
  -6  -4   8      505.25      478.13     29.29 o 
  -5  -4   8      468.27      431.91     22.18 o 
  -4  -4   8     2581.34     2587.36     48.25 o 
  -3  -4   8     2683.35     2596.16     49.02 o 
  -2  -4   8     1605.75     1671.74     35.46 o 
  -1  -4   8     1990.63     2037.20     41.37 o 
   0  -4   8     5026.74     4973.75     81.63 o 
   1  -4   8     4578.22     4602.99     76.65 o 
   2  -4   8     4124.69     4097.56     75.70 o 
   3  -4   8      460.12      506.13     21.89 o 
   4  -4   8      412.24      400.34     20.48 o 
   5  -4   8       92.07       99.59     21.49 o 
   6  -4   8        0.11       53.09     24.70 o 
   7  -4   8      459.10      423.80     43.93 o 
   8  -4   8      315.15      321.80     57.54 o 
   9  -4   8      855.42     1064.69     92.57 o 
  -9  -3   8      127.64      162.25    123.97 o 
  -8  -3   8       35.30      127.72     35.78 o 
  -7  -3   8      405.84      716.25    119.53 o 
  -6  -3   8       74.32       49.40     19.76 o 
  -5  -3   8       81.29      138.92     13.87 o 
  -4  -3   8      635.16      599.17     38.50 o 
  -3  -3   8     4855.08     4765.50     78.28 o 
  -2  -3   8     3504.50     3672.21     61.57 o 
  -1  -3   8     3936.34     3679.50     54.70 o 
   0  -3   8     2164.60     2112.84     50.69 o 
   1  -3   8     2845.64     2642.08     49.32 o 
   2  -3   8     6267.81     6404.20    109.65 o 
   3  -3   8      622.82      659.15     23.16 o 
   4  -3   8     2076.28     1876.18     40.85 o 
   5  -3   8      827.61      833.73     32.79 o 
   6  -3   8     3366.57     3202.24     90.82 o 
   7  -3   8      891.44      767.01     90.75 o 
   8  -3   8      105.31      103.70     35.81 o 
   9  -3   8      325.25      223.35     53.83 o 
  -9  -2   8      453.44      431.07    133.71 o 
  -8  -2   8      645.35      795.46     57.39 o 
  -7  -2   8     1624.72     1622.34     60.18 o 
  -6  -2   8      999.41      957.61     32.27 o 
  -5  -2   8      274.67      330.53     17.55 o 
  -4  -2   8     7119.83     7052.54    111.72 o 
  -3  -2   8       18.80        9.72      9.95 o 
  -2  -2   8        0.56       -6.41     12.53 o 
  -1  -2   8       65.16       69.32     12.71 o 
   0  -2   8     4091.88     3884.62     65.03 o 
   1  -2   8        7.33       -2.69     14.10 o 
   2  -2   8       56.09       52.97     14.44 o 
   3  -2   8        3.02       20.97     14.67 o 
   4  -2   8      782.23      812.80     27.45 o 
   5  -2   8     1515.39     1473.36     48.35 o 
   6  -2   8      788.22      733.57     39.57 o 
   7  -2   8       25.28      -16.56     54.64 o 
   8  -2   8        1.86      -67.30     67.30 o 
   9  -2   8       84.35      108.19     47.79 o 
  -9  -1   8       15.29      204.79    119.33 o 
  -8  -1   8      629.80      638.26     41.50 o 
  -7  -1   8      111.02      183.49     36.35 o 
  -6  -1   8       49.08       22.66     16.84 o 
  -5  -1   8        0.17      -10.41     10.41 o 
  -4  -1   8      187.30      192.87     13.39 o 
  -3  -1   8     7746.43     7797.84    150.87 o 
  -2  -1   8     3221.97     3376.71     52.61 o 
  -1  -1   8      802.16      625.12     19.29 o 
   0  -1   8     2226.41     2304.87     40.35 o 
   1  -1   8     4246.18     4130.55     68.21 o 
   2  -1   8     2406.25     2352.84     45.11 o 
   3  -1   8     2740.97     2750.23     57.61 o 
   4  -1   8     8736.42     8788.10    148.31 o 
   5  -1   8      293.52      344.19     31.52 o 
   6  -1   8      240.94      207.70     27.46 o 
   7  -1   8      475.85      501.11     40.71 o 
   8  -1   8      189.17      180.23     31.44 o 
   9  -1   8       99.60       43.69     45.55 o 
  -9   0   8     1324.65     1162.13    164.03 o 
  -8   0   8      504.32      517.24     31.52 o 
  -7   0   8      821.25      852.91     43.12 o 
  -6   0   8      889.11      917.40     35.31 o 
  -5   0   8      425.98      415.61     16.95 o 
  -4   0   8     2393.21     2328.80     40.49 o 
  -3   0   8     1664.72     1657.10     27.88 o 
  -2   0   8      869.56      855.18     22.07 o 
  -1   0   8       94.02       94.90     11.77 o 
   0   0   8    26746.81    27435.72    395.99 o 
   1   0   8        9.55        4.81     13.12 o 
   2   0   8       86.04       48.31     13.86 o 
   3   0   8        3.82      -13.95     13.95 o 
   4   0   8      280.66      275.42     19.31 o 
   5   0   8      180.69      168.07     20.16 o 
   6   0   8       19.38       -6.33     19.19 o 
   7   0   8      880.28      824.88     56.16 o 
   8   0   8     1665.48     1593.31     61.07 o 
   9   0   8      303.51      308.49     49.80 o 
  -9   1   8       15.42      109.82    110.28 o 
  -8   1   8      102.37      106.80     23.93 o 
  -7   1   8      163.76      198.30     87.08 o 
  -6   1   8       52.28       61.17     19.77 o 
  -5   1   8       37.81       23.42     11.95 o 
  -4   1   8      102.85      114.35     13.42 o 
  -3   1   8     3311.49     3253.78     45.99 o 
  -2   1   8     4454.56     4341.68     64.53 o 
  -1   1   8      626.55      547.75     19.20 o 
   0   1   8     1573.08     1665.68     34.11 o 
   1   1   8     1964.36     1722.49     35.52 o 
   2   1   8     4948.63     5087.16     82.48 o 
   3   1   8     2968.03     2842.16     60.35 o 
   4   1   8     4283.80     4456.41     81.15 o 
   5   1   8      548.08      502.74     23.77 o 
   6   1   8      153.94      120.64     26.64 o 
   7   1   8       38.25       49.80     26.15 o 
   8   1   8      115.63       87.68     38.01 o 
   9   1   8        0.62        6.70     35.27 o 
  -9   2   8      588.27      492.35     68.37 o 
  -8   2   8     1278.54     1247.94     55.73 o 
  -7   2   8     1729.69     1800.46     58.14 o 
  -6   2   8      159.69      147.08     20.72 o 
  -5   2   8       23.95       11.80     13.49 o 
  -4   2   8      660.42      633.33     21.50 o 
  -3   2   8     1193.94     1072.13     24.20 o 
  -2   2   8      743.78      682.00     20.91 o 
  -1   2   8      959.31     1048.72     29.21 o 
   0   2   8     9019.79     8850.44    124.24 o 
   1   2   8        6.14       -4.66     12.68 o 
   2   2   8      550.03      539.05     22.92 o 
   3   2   8     1510.89     1553.15     42.73 o 
   4   2   8        4.75      -12.97     12.97 o 
   5   2   8      296.00      254.04     19.81 o 
   6   2   8      825.74      876.16     36.33 o 
   7   2   8     1185.42     1350.59     54.98 o 
   8   2   8      331.08      357.25     32.91 o 
   9   2   8      231.81      198.04     31.77 o 
  -9   3   8      234.61      266.93     36.33 o 
  -8   3   8      804.89      851.77     57.37 o 
  -7   3   8       87.62      111.73     37.20 o 
  -6   3   8       29.81       20.90     18.63 o 
  -5   3   8      340.95      329.14     17.52 o 
  -4   3   8     1217.74     1195.57     28.35 o 
  -3   3   8     2029.82     2041.48     39.29 o 
  -2   3   8     4400.22     4178.21     73.20 o 
  -1   3   8     3949.29     4053.25     62.68 o 
   0   3   8      398.04      363.14     21.94 o 
   1   3   8     5318.51     5165.88     76.47 o 
   2   3   8       26.71       11.07     13.56 o 
   3   3   8     1794.11     1658.83     34.77 o 
   4   3   8     4861.36     5058.09    121.05 o 
   5   3   8      298.13      306.75     21.00 o 
   6   3   8      273.06      334.17     31.97 o 
   7   3   8      233.40      308.30     33.49 o 
   8   3   8      159.10      138.79     29.11 o 
   9   3   8       95.26       80.60     38.95 o 
  -9   4   8       54.01      -27.45    100.00 o 
  -8   4   8     1679.32     1592.30     74.07 o 
  -7   4   8     1390.14     1433.97     53.18 o 
  -6   4   8       47.90       62.23     23.97 o 
  -5   4   8        2.79      -14.15     14.15 o 
  -4   4   8      150.26      128.92     16.94 o 
  -3   4   8    16042.28    16058.18    245.64 o 
  -2   4   8     1050.96      906.17     29.09 o 
  -1   4   8     1054.00     1005.50     28.09 o 
   0   4   8    11444.26    11676.31    173.70 o 
   1   4   8     1682.97     1619.65     32.14 o 
   2   4   8     1053.18     1016.52     24.41 o 
   3   4   8        8.42       -2.67     14.20 o 
   4   4   8     2262.76     2212.53     45.19 o 
   5   4   8      354.53      376.29     19.54 o 
   6   4   8       16.27       22.44     20.00 o 
   7   4   8     1287.57     1655.57     61.82 o 
   8   4   8      834.56     1005.14     49.97 o 
   9   4   8      197.60      266.36     43.33 o 
  -9   5   8      411.32      317.93    111.44 o 
  -8   5   8     1206.97     1143.11     53.95 o 
  -7   5   8      928.80      965.09     57.51 o 
  -6   5   8      789.66      720.80     39.17 o 
  -5   5   8      247.95      282.71     21.03 o 
  -4   5   8      672.99      732.38     19.69 o 
  -3   5   8     1400.28     1357.76     33.21 o 
  -2   5   8    18524.15    18502.74    284.69 o 
  -1   5   8       42.00       25.87     13.42 o 
   0   5   8      798.35      960.46     27.64 o 
   1   5   8      680.95      675.05     19.64 o 
   2   5   8     2842.08     2821.93     47.27 o 
   3   5   8     6412.27     6497.16    110.15 o 
   4   5   8       35.01       18.66     13.79 o 
   5   5   8     2407.44     2667.66    122.53 o 
   6   5   8       22.99       77.58     45.15 o 
   7   5   8     1276.71     1575.37     50.70 o 
   8   5   8      632.90      838.89     45.18 o 
   9   5   8        0.42       39.59     50.54 o 
  -9   6   8       87.84      101.85     44.35 o 
  -8   6   8      442.62      490.88     39.65 o 
  -7   6   8     1445.13     1437.38     61.15 o 
  -6   6   8      309.89      284.82     31.83 o 
  -5   6   8      299.67      288.91     22.21 o 
  -4   6   8     1641.97     1643.17     37.28 o 
  -3   6   8     7643.55     7490.96    121.20 o 
  -2   6   8        6.84        3.31     11.27 o 
  -1   6   8      495.07      514.47     20.73 o 
   0   6   8     2005.15     1886.08     36.67 o 
   1   6   8     1039.98     1063.92     29.12 o 
   2   6   8      102.62       56.57     15.88 o 
   3   6   8      230.78      210.80     18.58 o 
   4   6   8     1033.95     1089.00     31.05 o 
   5   6   8      253.54      255.45     14.42 o 
   6   6   8      467.29      532.38     34.40 o 
   7   6   8     1151.73     1388.21     67.70 o 
   8   6   8     2033.49     2347.40     90.42 o 
   9   6   8      154.20      159.76     42.22 o 
  -9   7   8       84.15       24.85     42.64 o 
  -8   7   8     1775.91     1802.81     94.63 o 
  -7   7   8       21.55       65.96     27.40 o 
  -6   7   8      445.02      467.26     35.56 o 
  -5   7   8      345.18      325.75     23.92 o 
  -4   7   8     2479.58     2488.60     50.24 o 
  -3   7   8      562.19      593.59     23.32 o 
  -2   7   8    13750.71    13815.75    214.52 o 
  -1   7   8     4045.98     4075.05     76.06 o 
   0   7   8      181.95      177.88     16.25 o 
   1   7   8     2417.66     2440.42     59.96 o 
   2   7   8     3149.04     3274.36     63.53 o 
   3   7   8      615.40      586.18     32.25 o 
   4   7   8       24.21        0.28     15.07 o 
   5   7   8       24.15        7.19     13.24 o 
   6   7   8       76.00      102.82     23.91 o 
   7   7   8     5658.58     6730.46    219.09 o 
   8   7   8      285.86      378.33     60.55 o 
   9   7   8     1063.85     1061.59     88.01 o 
  -8   8   8        2.39       56.57     46.56 o 
  -7   8   8      895.35      904.02     53.20 o 
  -6   8   8      537.19      611.70     35.89 o 
  -5   8   8      881.74      817.98     34.28 o 
  -4   8   8       31.34      -10.58     16.57 o 
  -3   8   8    12726.22    12416.69    195.57 o 
  -2   8   8       77.91      138.81     17.50 o 
  -1   8   8     1178.84     1241.07     35.57 o 
   0   8   8     7224.56     7536.12    130.17 o 
   1   8   8       76.00        7.43     15.37 o 
   2   8   8      578.01      614.51     29.04 o 
   3   8   8     1907.81     1848.31     42.95 o 
   4   8   8       12.73       15.98     17.24 o 
   5   8   8     1729.80     1635.52     52.24 o 
   6   8   8     1454.06     1484.09     57.80 o 
   7   8   8     1465.20     1711.99    113.84 o 
   8   8   8      754.26      902.28     80.35 o 
   9   8   8       79.23      125.67     53.59 o 
  -8   9   8      564.16      554.19     62.18 o 
  -7   9   8      897.70      890.98     69.00 o 
  -6   9   8      776.85      804.79     41.15 o 
  -5   9   8      277.79      219.55     19.20 o 
  -4   9   8      732.13      727.19     28.15 o 
  -3   9   8     3312.19     3198.35     62.72 o 
  -2   9   8     2958.36     2857.96     56.90 o 
  -1   9   8     1587.60     1697.79     43.28 o 
   0   9   8      837.45      819.21     29.27 o 
   1   9   8      582.83      555.41     29.24 o 
   2   9   8     1126.73     1199.95     50.65 o 
   3   9   8     1645.61     1526.76     39.86 o 
   4   9   8      569.27      610.53     27.96 o 
   5   9   8      674.12      700.81     29.39 o 
   6   9   8        0.85       23.59     35.35 o 
   7   9   8      488.00      622.56     75.33 o 
   8   9   8      148.42      202.08     59.47 o 
   9   9   8        0.07      -15.78     51.66 o 
  -8  10   8        1.99      150.26     64.50 o 
  -7  10   8     1306.35     1233.18     84.18 o 
  -6  10   8     2256.41     2187.81     84.26 o 
  -5  10   8     1789.79     1840.31     49.23 o 
  -4  10   8      241.79      228.15     21.05 o 
  -3  10   8       12.05       17.22     17.00 o 
  -2  10   8     1040.76     1064.87     32.04 o 
  -1  10   8        3.65       14.73     17.18 o 
   0  10   8      333.39      343.24     21.97 o 
   1  10   8     3189.47     2974.57     62.61 o 
   2  10   8        3.13        1.15     20.41 o 
   3  10   8      614.29      695.81     49.74 o 
   4  10   8      333.68      353.65     31.50 o 
   5  10   8      841.10      929.70     38.11 o 
   6  10   8      322.31      347.94     65.58 o 
   7  10   8      921.65      916.43     90.02 o 
   8  10   8      137.24      112.06     61.25 o 
  -7  11   8      673.51      647.23     86.69 o 
  -6  11   8      516.50      586.21     82.60 o 
  -5  11   8      954.47      908.80     37.89 o 
  -4  11   8       32.19       -6.75     25.61 o 
  -3  11   8        9.47       -1.90     19.31 o 
  -2  11   8      284.51      323.19     22.37 o 
  -1  11   8       67.93       61.87     18.52 o 
   0  11   8      708.51      753.72     31.31 o 
   1  11   8      583.59      665.66     39.64 o 
   2  11   8      117.79      136.24     35.06 o 
   3  11   8       78.00       83.49     18.72 o 
   4  11   8       35.46        8.82     22.28 o 
   5  11   8      201.25      208.14     25.59 o 
   6  11   8        6.47      153.90     62.72 o 
   7  11   8     1045.69      937.93     90.87 o 
   8  11   8       54.49       69.76     62.10 o 
  -7  12   8       66.20      106.41     68.91 o 
  -6  12   8      660.69      692.85     90.56 o 
  -5  12   8      316.93      338.61     43.18 o 
  -4  12   8      399.69      385.78     44.10 o 
  -3  12   8     1072.22     1194.41     47.75 o 
  -2  12   8      198.71      163.20     24.35 o 
  -1  12   8       35.95       43.28     21.66 o 
   0  12   8       20.89       -2.51     18.98 o 
   1  12   8     1297.95     1372.09     44.87 o 
   2  12   8      150.11      126.59     31.99 o 
   3  12   8     3576.81     3487.80     79.32 o 
   4  12   8      111.43      150.13     25.46 o 
   5  12   8      137.56      141.60     31.71 o 
   6  12   8     1155.31     1191.83     54.47 o 
   7  12   8      856.71      697.88     83.76 o 
   8  12   8      833.70      801.74     91.33 o 
  -6  13   8       56.30      113.22     72.77 o 
  -5  13   8        5.26       -6.57     67.44 o 
  -4  13   8     1678.34     1723.24     78.83 o 
  -3  13   8      222.07      251.24     38.48 o 
  -2  13   8     1104.04     1107.19     46.67 o 
  -1  13   8      134.55      116.10     26.57 o 
   0  13   8     1206.60     1151.94     43.16 o 
   1  13   8     1260.35     1470.07     59.25 o 
   2  13   8      414.28      408.82     32.02 o 
   3  13   8       77.30       75.41     26.89 o 
   4  13   8      977.03      988.35     42.38 o 
   5  13   8       79.74      161.09     47.45 o 
   6  13   8       86.96       97.31     58.70 o 
   7  13   8      304.08      322.11     78.42 o 
  -5  14   8       65.95       86.85     71.54 o 
  -4  14   8      175.00      144.14     43.65 o 
  -3  14   8      288.14      350.02     46.26 o 
  -2  14   8      197.86      142.48     36.82 o 
  -1  14   8       87.73       45.17     29.49 o 
   0  14   8      107.89       65.06     30.67 o 
   1  14   8     3082.39     3109.13     91.75 o 
   2  14   8      404.19      461.95     36.84 o 
   3  14   8     1615.21     1554.84     57.30 o 
   4  14   8       55.76       58.35     27.73 o 
   5  14   8      149.83      178.98     36.60 o 
   6  14   8       57.24       71.38     32.77 o 
  -4  15   8      186.52      248.21     55.62 o 
  -3  15   8        0.86      -38.89     39.59 o 
  -2  15   8      754.96      779.39     55.22 o 
  -1  15   8      281.08      352.55     64.05 o 
   0  15   8     2388.38     2219.79     76.57 o 
   1  15   8      422.07      460.61     61.30 o 
   2  15   8        1.27       39.97     31.41 o 
   3  15   8       32.13       84.12     30.38 o 
   4  15   8      559.44      592.06     48.78 o 
   5  15   8       91.89      110.03     99.22 o 
   6  15   8       69.82      117.98     37.08 o 
  -3  16   8      227.19      162.34     56.29 o 
  -2  16   8       14.64      -21.34     39.26 o 
  -1  16   8      197.49      157.69     44.29 o 
   0  16   8      100.85      105.71     48.84 o 
   1  16   8      879.93      970.13     62.27 o 
   2  16   8        4.66      -23.16     31.85 o 
   3  16   8      661.97      733.45     45.52 o 
   4  16   8       10.13        5.03     39.81 o 
  -2  17   8      377.86      296.75     54.76 o 
  -1  17   8      142.08      133.34     46.75 o 
   0  17   8      782.30      866.96     89.37 o 
   1  17   8       22.64      -47.05     47.05 o 
   2  17   8       45.79      -11.37     41.96 o 
   3  17   8       82.25      145.35     49.65 o 
  -3 -14   9       42.85      -40.83     40.83 o 
  -2 -14   9      696.52      731.24     58.20 o 
  -1 -14   9       87.09      102.47     37.80 o 
   0 -14   9       26.19      -40.25     40.25 o 
   1 -14   9        0.18       -7.59     44.31 o 
   2 -14   9      266.83      277.71     56.20 o 
  -4 -13   9        5.03      -40.26     40.26 o 
  -3 -13   9      316.22      325.44     34.11 o 
  -2 -13   9       20.11       21.71     40.12 o 
  -1 -13   9      981.30     1052.47     67.50 o 
   0 -13   9       47.34       28.11     46.20 o 
   1 -13   9      485.92      514.89     55.07 o 
   2 -13   9       23.75      -45.22     45.22 o 
   3 -13   9      207.60      146.43     48.61 o 
  -5 -12   9      183.26      211.45     37.43 o 
  -4 -12   9      198.22      136.44     35.61 o 
  -3 -12   9        3.16        2.24     25.93 o 
  -2 -12   9     1219.17     1223.61     51.20 o 
  -1 -12   9       38.16       30.51     30.34 o 
   0 -12   9      213.20      140.56     40.50 o 
   1 -12   9      216.89      124.69     32.76 o 
   2 -12   9        4.46      -16.67     34.26 o 
   3 -12   9       27.73       -5.64     35.05 o 
   4 -12   9      380.91      304.51     50.63 o 
   5 -12   9      127.47      149.38     56.88 o 
  -6 -11   9      376.20      416.52     64.76 o 
  -5 -11   9        4.86        2.37     29.10 o 
  -4 -11   9       26.96       16.69     31.53 o 
  -3 -11   9      736.61      780.97     38.24 o 
  -2 -11   9       29.42      -15.47     32.05 o 
  -1 -11   9      870.43      899.35     43.83 o 
   0 -11   9       43.99       12.45     28.47 o 
   1 -11   9      690.01      728.79     40.35 o 
   2 -11   9      299.36      342.24     33.69 o 
   3 -11   9      180.26      195.13     37.56 o 
   4 -11   9       54.94       45.03     41.21 o 
   5 -11   9      465.83      573.82     76.68 o 
  -7 -10   9      110.65      164.01     56.48 o 
  -6 -10   9      110.21      138.89     55.58 o 
  -5 -10   9      423.70      479.42     27.51 o 
  -4 -10   9       98.62       70.64     30.82 o 
  -3 -10   9        1.65      -16.71     23.26 o 
  -2 -10   9     2274.23     2316.46     66.09 o 
  -1 -10   9       15.04       -7.51     22.38 o 
   0 -10   9       38.61       31.48     24.04 o 
   1 -10   9      136.81      216.58     29.03 o 
   2 -10   9     1846.65     1831.61     57.24 o 
   3 -10   9      627.45      640.80     43.95 o 
   4 -10   9      322.43      427.29     46.49 o 
   5 -10   9       14.41      -20.64     45.54 o 
   6 -10   9      355.54      268.28     79.42 o 
  -7  -9   9      212.71      219.27    106.18 o 
  -6  -9   9      470.34      511.93     99.38 o 
  -5  -9   9       80.96       81.83     20.58 o 
  -4  -9   9      464.43      474.48     36.74 o 
  -3  -9   9     1503.92     1536.05     50.32 o 
  -2  -9   9      161.81      143.53     23.91 o 
  -1  -9   9     1012.52     1023.91     38.60 o 
   0  -9   9        4.97       70.13     23.27 o 
   1  -9   9     3301.34     3083.69     74.57 o 
   2  -9   9       28.80       27.14     25.34 o 
   3  -9   9      169.99      124.12     27.49 o 
   4  -9   9      413.12      555.61     55.21 o 
   5  -9   9      611.63      612.36     51.46 o 
   6  -9   9      317.59      237.50     77.80 o 
   7  -9   9      280.10      233.94     71.46 o 
  -8  -8   9       98.77       60.29     50.08 o 
  -7  -8   9      386.27      404.69     63.61 o 
  -6  -8   9        2.67      -16.12    114.81 o 
  -5  -8   9      852.02      826.50     68.81 o 
  -4  -8   9       45.44       21.49     20.63 o 
  -3  -8   9        2.70      -10.24     14.75 o 
  -2  -8   9      560.38      594.96     27.66 o 
  -1  -8   9      114.59       98.97     19.70 o 
   0  -8   9       41.96       30.72     18.72 o 
   1  -8   9       97.72      106.34     20.47 o 
   2  -8   9     2856.71     2874.93     69.75 o 
   3  -8   9     1487.98     1324.63     46.88 o 
   4  -8   9      703.70      703.90     58.80 o 
   5  -8   9      486.10      523.07     45.23 o 
   6  -8   9       57.15       11.66     43.65 o 
   7  -8   9       45.57       84.06     66.35 o 
  -8  -7   9      756.76      867.28     79.93 o 
  -7  -7   9      329.88      230.67     51.39 o 
  -6  -7   9     2847.24     2820.65    128.22 o 
  -5  -7   9      828.85      881.57     52.35 o 
  -4  -7   9      792.33      822.42     34.19 o 
  -3  -7   9     1221.45     1131.15     28.78 o 
  -2  -7   9       13.54       -0.34     14.64 o 
  -1  -7   9       84.59       90.57     18.66 o 
   0  -7   9       15.50       -1.01     17.09 o 
   1  -7   9     2073.66     1970.38     45.57 o 
   2  -7   9       29.34       42.25     20.42 o 
   3  -7   9      151.96      135.23     29.71 o 
   4  -7   9      829.61      814.79     42.97 o 
   5  -7   9      260.43      277.30     38.28 o 
   6  -7   9      483.69      545.52     82.02 o 
   7  -7   9       93.22       69.45     63.11 o 
   8  -7   9       67.35       80.97     61.71 o 
  -8  -6   9      236.25      319.85     72.46 o 
  -7  -6   9      668.72      702.85     62.51 o 
  -6  -6   9        1.49      -28.94     39.79 o 
  -5  -6   9     4257.33     4376.40    127.76 o 
  -4  -6   9      151.90      157.38     15.61 o 
  -3  -6   9     2978.18     3054.89     50.37 o 
  -2  -6   9     1294.21     1265.88     40.85 o 
  -1  -6   9      299.62      256.67     19.73 o 
   0  -6   9      517.66      543.08     23.78 o 
   1  -6   9      915.05      894.55     27.37 o 
   2  -6   9     1331.03     1260.76     38.40 o 
   3  -6   9       23.36       -4.19     19.95 o 
   4  -6   9     2210.40     2081.26     51.79 o 
   5  -6   9      151.63      144.61     29.00 o 
   6  -6   9      541.60      558.85     43.21 o 
   7  -6   9       88.41       60.79     55.68 o 
   8  -6   9      159.22      184.60     64.19 o 
  -9  -5   9      670.10      807.23    161.94 o 
  -8  -5   9     1473.69     1514.87     99.69 o 
  -7  -5   9       79.82       88.70     42.88 o 
  -6  -5   9     1390.55     1451.96     87.20 o 
  -5  -5   9       10.60       -2.29     20.32 o 
  -4  -5   9     2295.23     2308.71     43.02 o 
  -3  -5   9     1720.12     1625.07     32.10 o 
  -2  -5   9      489.35      450.59     20.39 o 
  -1  -5   9      121.33       70.25     15.85 o 
   0  -5   9      357.98      356.29     19.81 o 
   1  -5   9     1961.26     1828.70     40.90 o 
   2  -5   9     1651.46     1672.39     42.79 o 
   3  -5   9      534.84      558.02     26.42 o 
   4  -5   9      337.04      354.68     23.99 o 
   5  -5   9     1275.09     1378.47     46.38 o 
   6  -5   9      967.31     1005.43     51.18 o 
   7  -5   9      277.48      358.51     46.41 o 
   8  -5   9      145.13       68.83     57.15 o 
  -9  -4   9      509.68      419.16    136.81 o 
  -8  -4   9        4.55       54.66     37.15 o 
  -7  -4   9      202.72      202.73     43.76 o 
  -6  -4   9        7.13       16.62     22.47 o 
  -5  -4   9     2043.09     2153.70     50.16 o 
  -4  -4   9        0.54      -11.28     11.28 o 
  -3  -4   9     1623.37     1542.08     37.98 o 
  -2  -4   9      551.03      619.34     21.55 o 
  -1  -4   9      421.01      372.06     17.50 o 
   0  -4   9      351.39      332.81     19.12 o 
   1  -4   9      593.59      550.91     22.17 o 
   2  -4   9     4838.38     4475.23    101.45 o 
   3  -4   9     2803.24     2688.80     53.14 o 
   4  -4   9     5471.29     5393.90     98.40 o 
   5  -4   9     2284.28     2271.75     58.86 o 
   6  -4   9     2365.00     2264.66     68.16 o 
   7  -4   9      325.11      372.76     45.13 o 
   8  -4   9        0.95      -26.84     49.57 o 
   9  -4   9     1054.34      951.47     85.69 o 
  -9  -3   9       55.30      260.93    127.60 o 
  -8  -3   9     2142.48     2100.21     97.65 o 
  -7  -3   9      616.52      577.02     59.32 o 
  -6  -3   9     1197.07     1158.38     43.82 o 
  -5  -3   9      176.16      187.21     28.90 o 
  -4  -3   9     2336.06     2295.72     63.36 o 
  -3  -3   9      551.42      535.75     20.67 o 
  -2  -3   9       28.56       17.79      9.89 o 
  -1  -3   9      502.27      492.02     18.34 o 
   0  -3   9       14.16      -13.21     13.57 o 
   1  -3   9     2887.19     2649.32     50.07 o 
   2  -3   9      593.24      675.71     25.34 o 
   3  -3   9      360.61      345.50     20.96 o 
   4  -3   9      169.80      177.60     23.00 o 
   5  -3   9     3180.42     3141.62     71.37 o 
   6  -3   9     1079.53     1172.03     52.82 o 
   7  -3   9        0.43       46.34     45.40 o 
   8  -3   9       35.22      128.22     54.68 o 
   9  -3   9      388.91      377.40     62.80 o 
  -9  -2   9      740.70      682.18    148.56 o 
  -7  -2   9       33.19       33.23     35.90 o 
  -6  -2   9       77.36       62.04     21.08 o 
  -5  -2   9     2431.69     2529.16     48.41 o 
  -4  -2   9       17.08       -9.64     13.05 o 
  -3  -2   9      248.29      279.66     16.17 o 
  -2  -2   9     3253.57     3306.58     56.71 o 
  -1  -2   9     1333.51     1251.62     28.15 o 
   0  -2   9      196.66      182.34     15.14 o 
   1  -2   9       13.78       -6.57     14.09 o 
   2  -2   9      895.51      788.71     27.25 o 
   3  -2   9        4.61      -13.17     13.17 o 
   4  -2   9     5039.79     5040.86     91.79 o 
   5  -2   9       11.70       16.85     17.94 o 
   6  -2   9     2549.12     2439.35     75.77 o 
   7  -2   9        2.86       19.60     32.83 o 
   8  -2   9      258.78      261.43     40.27 o 
   9  -2   9     1374.54     1345.65     97.60 o 
  -9  -1   9       42.06      149.72    120.80 o 
  -8  -1   9     2961.76     2673.02    110.71 o 
  -7  -1   9        4.33       28.35     25.58 o 
  -6  -1   9      242.43      197.09     22.49 o 
  -5  -1   9     1138.22     1215.51     27.99 o 
  -4  -1   9      436.54      357.55     17.37 o 
  -3  -1   9       41.82       17.01     10.97 o 
  -2  -1   9     8366.19     8510.34    129.18 o 
  -1  -1   9     1596.99     1565.02     31.67 o 
   0  -1   9      183.11      203.28     14.89 o 
   1  -1   9      704.22      587.59     26.22 o 
   2  -1   9     8981.26     9392.59    145.74 o 
   3  -1   9       97.95      120.07     17.62 o 
   4  -1   9      150.42      125.60     17.00 o 
   5  -1   9     3521.97     3352.84     77.12 o 
   6  -1   9      150.87      150.45     27.17 o 
   7  -1   9      704.13      725.89     85.03 o 
   8  -1   9      287.77      247.33     49.65 o 
   9  -1   9       34.96       64.96     47.72 o 
  -9   0   9      491.52      566.87    143.15 o 
  -8   0   9       48.44       63.55     37.65 o 
  -7   0   9      161.53      232.61     28.69 o 
  -6   0   9       43.49        7.07     25.76 o 
  -5   0   9     1788.42     1801.77     34.94 o 
  -4   0   9      104.33      106.26     18.12 o 
  -3   0   9      237.64      231.94     13.50 o 
  -2   0   9      107.26      112.41     12.41 o 
  -1   0   9     3327.25     3224.63     51.70 o 
   0   0   9      311.12      300.74     17.06 o 
   1   0   9        4.49       -0.62     15.68 o 
   2   0   9     2467.26     2490.49     47.29 o 
   3   0   9     1629.26     1432.81     36.28 o 
   4   0   9       55.94       15.86     15.52 o 
   5   0   9      225.81      186.76     19.58 o 
   6   0   9     1521.59     1384.88     47.62 o 
   7   0   9      151.98      218.25     46.79 o 
   8   0   9       25.96       10.32     27.88 o 
   9   0   9     1378.02     1388.57     96.44 o 
  -9   1   9        3.37      -75.25    106.11 o 
  -8   1   9      252.99      296.40     41.98 o 
  -7   1   9      511.80      548.99     55.99 o 
  -6   1   9      128.15      105.77     26.18 o 
  -5   1   9     1595.81     1579.39     34.94 o 
  -4   1   9     1447.86     1355.76     34.75 o 
  -3   1   9     2045.12     1760.65     33.27 o 
  -2   1   9    10333.20    10216.67    141.99 o 
  -1   1   9      340.72      387.45     17.85 o 
   0   1   9       76.57       50.71     13.98 o 
   1   1   9     1166.04     1128.24     29.05 o 
   2   1   9     7708.78     7984.85    115.85 o 
   3   1   9      366.94      328.87     21.36 o 
   4   1   9        1.96      -15.11     15.11 o 
   5   1   9     1685.89     1521.94     39.72 o 
   6   1   9      153.36      136.26     22.61 o 
   7   1   9        0.19       -2.63     26.96 o 
   8   1   9      823.86      858.10     45.92 o 
   9   1   9      242.40      186.59     89.17 o 
  -9   2   9       49.05      -94.97    100.46 o 
  -8   2   9     1201.86     1049.14     67.14 o 
  -7   2   9      278.80      316.81     32.37 o 
  -6   2   9       27.34       26.54     26.00 o 
  -5   2   9     1083.80     1081.27     28.83 o 
  -4   2   9       16.36        7.48     14.41 o 
  -3   2   9      505.34      481.30     16.87 o 
  -2   2   9     1736.72     1953.72     38.39 o 
  -1   2   9     3374.07     3254.15     55.96 o 
   0   2   9       34.29       17.48     12.58 o 
   1   2   9       55.87       64.86     14.39 o 
   2   2   9     4247.84     4325.57     71.31 o 
   3   2   9     1564.81     1217.08     32.53 o 
   4   2   9        4.49       -9.29     13.31 o 
   5   2   9     2081.27     2130.58     60.03 o 
   6   2   9      909.41      853.70     36.99 o 
   7   2   9       30.95       40.27     27.30 o 
   8   2   9       77.66       99.05     30.67 o 
   9   2   9     2800.16     3109.74    122.04 o 
  -9   3   9        6.65       67.82    108.35 o 
  -8   3   9      115.71       76.66     38.38 o 
  -7   3   9     2480.70     2407.78     86.12 o 
  -6   3   9      702.17      736.21     37.87 o 
  -5   3   9      841.61      826.72     27.31 o 
  -4   3   9        1.94      -14.49     14.49 o 
  -3   3   9     2095.97     2313.92     43.79 o 
  -2   3   9     9511.86     9563.14    156.31 o 
  -1   3   9       89.53       99.57     14.60 o 
   0   3   9      406.13      364.79     20.13 o 
   1   3   9       72.75       44.91     12.68 o 
   2   3   9    18773.46    18489.47    270.55 o 
   3   3   9     1567.76     1503.41     33.37 o 
   4   3   9      188.02      181.24     15.64 o 
   5   3   9     1553.51     1638.84     42.15 o 
   6   3   9       84.69       90.94     22.92 o 
   7   3   9        6.08       26.79     27.63 o 
   8   3   9      300.19      400.45     43.80 o 
   9   3   9      178.10      112.56     57.31 o 
  -9   4   9       77.66       20.88    105.25 o 
  -8   4   9      867.57      802.33     59.61 o 
  -7   4   9      656.14      672.40     48.27 o 
  -6   4   9     1006.96      902.96     43.85 o 
  -5   4   9      385.31      395.95     26.01 o 
  -4   4   9      202.13      192.57     13.76 o 
  -3   4   9     3314.59     3153.31     57.88 o 
  -2   4   9     1774.47     2006.14     44.75 o 
  -1   4   9     1735.12     1710.65     33.79 o 
   0   4   9       90.28       61.34     14.58 o 
   1   4   9     3852.47     3947.32     61.78 o 
   2   4   9     1625.57     1540.35     37.40 o 
   3   4   9    15498.11    15396.59    231.71 o 
   4   4   9       45.89       44.11     13.27 o 
   5   4   9      116.03       83.50     14.31 o 
   6   4   9       16.25        1.24     21.04 o 
   7   4   9        1.72        2.23     27.13 o 
   8   4   9        1.16      -21.97     28.13 o 
   9   4   9      347.75      404.12     69.56 o 
  -9   5   9       15.16      -16.09     98.53 o 
  -8   5   9      142.74      178.82     32.10 o 
  -7   5   9      452.70      422.44     44.34 o 
  -6   5   9      284.41      245.05     30.77 o 
  -5   5   9      135.45      136.56     19.65 o 
  -4   5   9        0.89      -10.45     10.45 o 
  -3   5   9      696.04      746.88     30.60 o 
  -2   5   9     4718.68     4637.98     84.73 o 
  -1   5   9     1392.88     1314.75     36.22 o 
   0   5   9      102.63       39.55     14.64 o 
   1   5   9     1094.25     1046.65     29.17 o 
   2   5   9    23132.87    23002.62    335.45 o 
   3   5   9     1301.57     1129.51     32.47 o 
   4   5   9      307.01      318.22     18.89 o 
   5   5   9      776.99      843.31     38.07 o 
   6   5   9       45.19       20.06     21.89 o 
   7   5   9      393.76      465.87     37.85 o 
   8   5   9       30.39       34.45     31.93 o 
   9   5   9       58.36        9.74     48.41 o 
  -9   6   9      464.48      409.72     51.58 o 
  -8   6   9      996.17     1213.27     79.12 o 
  -7   6   9      101.32       69.73     43.45 o 
  -6   6   9      116.83       74.90     35.63 o 
  -5   6   9     1459.39     1378.97     41.19 o 
  -4   6   9        5.77        5.31     21.74 o 
  -3   6   9     1683.40     1614.22     37.81 o 
  -2   6   9     1216.23     1179.25     34.68 o 
  -1   6   9     2399.15     2239.52     53.26 o 
   0   6   9        1.11      -10.77     11.92 o 
   1   6   9     2524.66     2422.64     43.53 o 
   2   6   9     2221.74     2148.55     46.95 o 
   3   6   9     7087.96     7013.49    119.68 o 
   4   6   9      843.39      849.33     28.21 o 
   5   6   9      217.77      226.95     16.49 o 
   6   6   9       98.81       95.13     42.34 o 
   7   6   9      168.87       66.72     45.16 o 
   8   6   9        1.68      -35.26     35.26 o 
   9   6   9        0.10       -7.27     48.18 o 
  -9   7   9      364.87      438.21     55.24 o 
  -8   7   9       11.78        1.65     44.24 o 
  -7   7   9       53.22       99.00     33.28 o 
  -6   7   9       13.50       -7.33     33.68 o 
  -5   7   9      925.71      893.17     38.86 o 
  -4   7   9     1243.27     1244.51     34.69 o 
  -3   7   9        2.03      -10.65     15.59 o 
  -2   7   9     3913.52     3988.14     76.68 o 
  -1   7   9     6857.21     6777.45    109.26 o 
   0   7   9     1451.55     1401.91     31.75 o 
   1   7   9     4600.74     4568.34     72.26 o 
   2   7   9    17339.62    17016.54    272.95 o 
   3   7   9     2064.64     1939.19     53.94 o 
   4   7   9     2028.84     1888.60     47.35 o 
   5   7   9     1023.76     1085.64     32.49 o 
   6   7   9       96.20       33.97     27.86 o 
   7   7   9      109.59       76.43     38.06 o 
   8   7   9      251.73      347.63     45.44 o 
   9   7   9       25.27       15.62     49.80 o 
  -8   8   9      798.02      859.58     69.33 o 
  -7   8   9       32.81       62.23     30.05 o 
  -6   8   9      442.07      439.59     37.81 o 
  -5   8   9        0.12      -26.45     26.45 o 
  -4   8   9     2398.56     2302.81     49.67 o 
  -3   8   9     1353.96     1304.90     53.09 o 
  -2   8   9     1788.48     1757.69     41.62 o 
  -1   8   9     3373.83     3326.86     66.15 o 
   0   8   9      301.33      342.18     22.36 o 
   1   8   9     4174.89     4054.59     70.78 o 
   2   8   9      671.34      643.31     26.20 o 
   3   8   9     5982.43     5741.68    101.61 o 
   4   8   9        9.38       17.02     20.19 o 
   5   8   9      269.72      314.41     22.43 o 
   6   8   9        3.05       -7.24     28.16 o 
   7   8   9      331.65      337.73     65.50 o 
   8   8   9        0.42        4.79     53.44 o 
   9   8   9       10.05       33.49     51.97 o 
  -8   9   9        2.02       -3.75     45.37 o 
  -7   9   9      279.33      367.83     57.30 o 
  -6   9   9       22.91       -4.37     27.22 o 
  -5   9   9      654.60      649.90     36.11 o 
  -4   9   9      257.46      265.13     29.91 o 
  -3   9   9      446.84      428.14     23.64 o 
  -2   9   9      241.68      274.60     20.90 o 
  -1   9   9     3386.51     3281.37     66.90 o 
   0   9   9       26.55      -10.75     16.54 o 
   1   9   9      633.14      734.96     31.09 o 
   2   9   9     3453.94     3336.82     73.09 o 
   3   9   9     3750.29     3533.27     83.22 o 
   4   9   9      153.09      131.45     27.50 o 
   5   9   9        2.59       15.00     20.47 o 
   6   9   9      158.70      213.78     33.02 o 
   7   9   9     2051.42     1905.72    124.36 o 
   8   9   9     1082.39     1185.87    106.11 o 
   9   9   9        4.63       22.35     54.21 o 
  -7  10   9      171.22      250.09     56.91 o 
  -6  10   9        3.75      -13.20     31.46 o 
  -5  10   9      137.69      158.32     21.31 o 
  -4  10   9     1741.37     1725.09     51.93 o 
  -3  10   9      100.23      107.49     19.05 o 
  -2  10   9     1170.58     1155.57     36.29 o 
  -1  10   9      157.41      154.75     21.82 o 
   0  10   9       20.85       -2.89     18.63 o 
   1  10   9     1334.88     1373.47     75.45 o 
   2  10   9     1218.36     1124.06     39.61 o 
   3  10   9      182.93      208.68     23.63 o 
   4  10   9       34.86       22.99     20.93 o 
   5  10   9     2911.50     2967.25     67.15 o 
   6  10   9      305.21      290.24     68.06 o 
   7  10   9       33.74       16.63     58.85 o 
   8  10   9        4.04      -55.22     55.22 o 
  -7  11   9      184.45      123.35     66.74 o 
  -6  11   9      527.26      471.29     77.18 o 
  -5  11   9      512.07      548.31     29.56 o 
  -4  11   9      502.19      470.19     33.93 o 
  -3  11   9      135.82      153.08     24.98 o 
  -2  11   9      268.51      294.15     24.31 o 
  -1  11   9     1515.59     1452.00     40.81 o 
   0  11   9       42.38       36.53     19.14 o 
   1  11   9       13.18        8.60     20.68 o 
   2  11   9      116.63      111.59     23.40 o 
   3  11   9       52.04       62.84     21.17 o 
   4  11   9      384.14      378.18     32.58 o 
   5  11   9      144.86      175.76     31.52 o 
   6  11   9     1833.18     1724.08     51.50 o 
   7  11   9      961.00      977.92     94.81 o 
   8  11   9     1413.92     1544.56    120.18 o 
  -7  12   9      160.31       74.55     69.14 o 
  -6  12   9       56.66      110.20     72.23 o 
  -5  12   9     1142.78     1142.59    106.30 o 
  -4  12   9     3178.85     3403.80    108.84 o 
  -3  12   9      110.71       54.32     25.47 o 
  -2  12   9      525.44      629.15     37.36 o 
  -1  12   9      458.79      440.90     27.94 o 
   0  12   9      398.27      448.34     37.26 o 
   1  12   9      140.08      213.77     23.32 o 
   2  12   9      307.04      252.50     29.81 o 
   3  12   9      596.40      731.05    106.65 o 
   4  12   9       73.20       46.72     32.40 o 
   5  12   9     1214.24     1138.92     53.72 o 
   6  12   9      581.76      638.03     66.81 o 
   7  12   9       23.08      156.68     67.36 o 
  -6  13   9      596.35      463.48     88.70 o 
  -5  13   9      624.38      535.55     88.40 o 
  -4  13   9      143.39      122.63     39.02 o 
  -3  13   9        7.07       34.01     37.34 o 
  -2  13   9       37.76       20.13     27.52 o 
  -1  13   9     2083.03     2131.07     54.74 o 
   0  13   9       26.98       18.72     23.07 o 
   1  13   9        4.47       17.83     23.36 o 
   2  13   9       30.97       37.52     25.47 o 
   3  13   9      111.76       71.10     27.84 o 
   4  13   9      101.91      153.65     27.79 o 
   5  13   9       27.86       26.20     31.79 o 
   6  13   9     1889.59     1871.97     77.17 o 
   7  13   9       51.22       71.77     71.61 o 
  -5  14   9      763.84      723.63     99.14 o 
  -4  14   9     1095.36     1121.83    141.95 o 
  -3  14   9       92.86       92.42     41.43 o 
  -2  14   9      929.45     1057.41     52.69 o 
  -1  14   9       37.28       30.64     29.52 o 
   0  14   9     1088.56     1183.18     73.99 o 
   1  14   9        3.65       95.48     33.35 o 
   2  14   9      191.46      184.43     32.64 o 
   3  14   9      832.53      859.17     44.06 o 
   4  14   9      706.24      709.75     39.58 o 
   5  14   9     1067.87     1179.25     59.40 o 
   6  14   9        4.64      -30.40     33.40 o 
  -4  15   9       95.51       83.83     51.80 o 
  -3  15   9       12.33      -10.09     41.59 o 
  -2  15   9       42.54       69.30     36.64 o 
  -1  15   9     2223.29     2250.31     94.18 o 
   0  15   9      181.09      173.75     38.18 o 
   1  15   9       13.86      -38.12     38.12 o 
   2  15   9      230.81      228.40     34.51 o 
   3  15   9      201.33      192.63     35.94 o 
   4  15   9        0.33      -18.25     36.88 o 
   5  15   9        2.11       54.58     43.35 o 
  -3  16   9        1.10      -24.64     53.07 o 
  -2  16   9      901.59      974.23    103.39 o 
  -1  16   9      201.92      201.73     41.14 o 
   0  16   9     1226.32     1254.89     79.72 o 
   1  16   9      207.34      183.73     46.46 o 
   2  16   9       57.34       33.54     33.15 o 
   3  16   9     1010.02      962.62     49.97 o 
   4  16   9      232.21      263.34     45.39 o 
  -1  17   9     2472.78     2387.18    143.59 o 
   0  17   9        7.01      -15.42     44.45 o 
   1  17   9       23.32       48.27     44.73 o 
   2  17   9      135.98       68.66     45.49 o 
   3  17   9       12.23       -1.28     43.08 o 
  -1 -14  10       32.64      -43.16     43.16 o 
   0 -14  10      323.45      225.21     47.79 o 
  -3 -13  10      200.12      205.25     48.36 o 
  -2 -13  10      286.42      172.85     51.37 o 
  -1 -13  10      117.74       78.22     36.34 o 
   0 -13  10      138.68      208.70     38.60 o 
   1 -13  10       92.63      106.24     37.27 o 
   2 -13  10       28.26      -21.37     42.04 o 
   3 -13  10      599.32      562.42     59.92 o 
  -5 -12  10      144.74      118.99     36.42 o 
  -4 -12  10      157.40      147.65     42.29 o 
  -3 -12  10      649.09      664.01     38.10 o 
  -2 -12  10      293.81      316.57     64.74 o 
  -1 -12  10      399.13      418.67     57.52 o 
   0 -12  10      124.14      130.26     37.06 o 
   1 -12  10      258.55      218.42     34.31 o 
   2 -12  10      165.48      125.95     37.76 o 
   3 -12  10       41.16       24.23     36.16 o 
   4 -12  10      513.15      680.32     99.65 o 
  -6 -11  10      139.19      114.89     78.11 o 
  -5 -11  10       64.14       59.59     31.96 o 
  -4 -11  10      581.85      640.75     59.17 o 
  -3 -11  10      930.10      860.00     49.75 o 
  -2 -11  10       74.00       92.28     30.24 o 
  -1 -11  10       14.53      -26.19     29.12 o 
   0 -11  10     1435.95     1335.50     51.74 o 
   1 -11  10       47.02       69.05     29.27 o 
   2 -11  10        1.33       20.55     29.56 o 
   3 -11  10      677.90      644.76     47.61 o 
   4 -11  10      116.08       99.21     60.92 o 
   5 -11  10       20.95       51.55     50.53 o 
  -6 -10  10       12.05       33.48     56.62 o 
  -5 -10  10      136.17       97.65     35.28 o 
  -4 -10  10      571.57      558.00     40.64 o 
  -3 -10  10     1960.64     1983.33     57.77 o 
  -2 -10  10      904.95      864.52     42.10 o 
  -1 -10  10      897.21      820.08     39.10 o 
   0 -10  10      138.15      104.82     26.71 o 
   1 -10  10      170.42      207.42     30.78 o 
   2 -10  10        1.95        7.90     27.55 o 
   3 -10  10        0.72      -27.12     27.12 o 
   4 -10  10      340.77      361.16     46.33 o 
   5 -10  10      116.38       83.94     51.30 o 
   6 -10  10      286.82      385.83     84.92 o 
  -7  -9  10      226.17      253.41     58.95 o 
  -6  -9  10      214.99      167.29     56.19 o 
  -5  -9  10       38.77       64.94     24.03 o 
  -4  -9  10      568.89      620.04     40.16 o 
  -3  -9  10      866.22      877.02     37.26 o 
  -2  -9  10      986.52      952.27     38.95 o 
  -1  -9  10        2.39       16.96     23.07 o 
   0  -9  10     3457.52     3547.97    100.79 o 
   1  -9  10     1081.53      983.67     42.63 o 
   2  -9  10       29.92       31.31     26.81 o 
   3  -9  10       97.87      121.35     28.73 o 
   4  -9  10       24.38       70.73     37.87 o 
   5  -9  10      234.16      228.51     42.98 o 
   6  -9  10      272.32      302.15     77.57 o 
  -7  -8  10      264.47      273.25     58.35 o 
  -6  -8  10       29.18       26.05     49.68 o 
  -5  -8  10       44.17       44.71     22.05 o 
  -4  -8  10      977.11     1015.56     39.18 o 
  -3  -8  10     3067.61     3106.36     66.62 o 
  -2  -8  10        0.62      -18.72     18.72 o 
  -1  -8  10     1722.30     1769.57     53.42 o 
   0  -8  10      503.61      433.90     26.02 o 
   1  -8  10      906.78      890.08     35.75 o 
   2  -8  10      310.33      299.30     30.09 o 
   3  -8  10      269.01      225.41     28.71 o 
   4  -8  10      841.71      782.94     68.49 o 
   5  -8  10       33.05       54.96     34.96 o 
   6  -8  10      155.46      226.05     74.09 o 
   7  -8  10      445.37      365.65     80.04 o 
  -8  -7  10      115.61      128.37     50.04 o 
  -7  -7  10        5.30       53.80     46.23 o 
  -6  -7  10       95.11      138.62     49.32 o 
  -5  -7  10       64.85      102.14     47.04 o 
  -4  -7  10       20.63       16.88     19.73 o 
  -3  -7  10     1360.70     1329.03     32.10 o 
  -2  -7  10       83.97       54.27     16.25 o 
  -1  -7  10      111.60      117.66     19.81 o 
   0  -7  10     6294.37     6290.57    104.85 o 
   1  -7  10     1638.17     1545.01     45.31 o 
   2  -7  10      746.33      752.17     35.22 o 
   3  -7  10      182.43      135.30     26.00 o 
   4  -7  10       17.42        6.86     24.19 o 
   5  -7  10      508.38      512.26     45.58 o 
   6  -7  10       80.48      104.22     45.23 o 
   7  -7  10      714.42      679.86     87.39 o 
  -8  -6  10        2.86      -54.75     54.75 o 
  -7  -6  10     2221.92     2198.60    108.53 o 
  -6  -6  10      171.15      132.04     47.33 o 
  -5  -6  10      741.01      760.90     48.21 o 
  -4  -6  10     1272.38     1304.72     35.45 o 
  -3  -6  10     2651.65     2664.60     46.92 o 
  -2  -6  10      433.42      433.79     33.23 o 
  -1  -6  10     1812.79     1813.80     42.35 o 
   0  -6  10      309.28      359.18     22.18 o 
   1  -6  10      277.61      288.25     24.72 o 
   2  -6  10      987.88      795.31     31.89 o 
   3  -6  10        9.53       -9.15     20.15 o 
   4  -6  10       58.05       28.58     21.27 o 
   5  -6  10      370.93      393.67     40.23 o 
   6  -6  10      150.51      152.73     35.91 o 
   7  -6  10       84.20       39.05     62.10 o 
   8  -6  10      261.63      182.90     65.04 o 
  -8  -5  10      286.67      352.71     50.47 o 
  -7  -5  10      834.96      903.48     68.59 o 
  -6  -5  10        9.30       27.65     44.62 o 
  -5  -5  10     2860.49     2806.94     93.38 o 
  -4  -5  10      647.60      635.20     24.17 o 
  -3  -5  10        6.49      -12.37     12.37 o 
  -2  -5  10      108.92      101.33     16.43 o 
  -1  -5  10       40.09       48.13     14.40 o 
   0  -5  10     5053.92     4851.53     82.58 o 
   1  -5  10        2.53        8.00     15.92 o 
   2  -5  10      188.28      160.84     21.43 o 
   3  -5  10      958.89      969.54     44.59 o 
   4  -5  10     2741.15     2728.58     60.61 o 
   5  -5  10       22.75        3.80     26.50 o 
   6  -5  10      663.12      695.27     46.32 o 
   7  -5  10      463.50      449.40     73.16 o 
   8  -5  10       74.28      131.32     58.78 o 
  -9  -4  10       80.60      148.10    131.32 o 
  -8  -4  10      189.98      264.78     46.15 o 
  -7  -4  10      464.11      495.11     54.61 o 
  -6  -4  10     2864.13     3122.30    131.39 o 
  -5  -4  10     1216.66     1316.72     44.69 o 
  -4  -4  10       40.93       19.20     12.94 o 
  -3  -4  10     1900.61     1879.00     38.70 o 
  -2  -4  10      492.19      476.38     25.39 o 
  -1  -4  10      474.61      454.19     19.80 o 
   0  -4  10      414.97      480.88     21.67 o 
   1  -4  10     1308.22     1292.78     34.05 o 
   2  -4  10     2908.02     2987.82     61.36 o 
   3  -4  10      599.57      610.20     25.61 o 
   4  -4  10      367.24      423.88     25.00 o 
   5  -4  10      450.14      420.07     25.00 o 
   6  -4  10       84.51       63.70     27.11 o 
   7  -4  10      127.98      152.90     39.98 o 
   8  -4  10      630.00      648.31     77.88 o 
  -9  -3  10       98.74       38.05    122.42 o 
  -8  -3  10      955.33      875.51     67.62 o 
  -7  -3  10      410.85      565.64    134.56 o 
  -6  -3  10      550.95      560.38     54.98 o 
  -5  -3  10      220.09      246.57     23.41 o 
  -4  -3  10     1311.25     1351.40     29.60 o 
  -3  -3  10     3823.81     3721.30     67.04 o 
  -2  -3  10      111.01      123.66     15.14 o 
  -1  -3  10      454.60      444.91     18.59 o 
   0  -3  10     4528.73     4537.34     78.28 o 
   1  -3  10        1.39       -0.01     14.37 o 
   2  -3  10      176.34      130.68     18.89 o 
   3  -3  10     4014.23     4076.94     72.53 o 
   4  -3  10     1939.46     1900.71     46.22 o 
   5  -3  10      312.94      361.73     22.86 o 
   6  -3  10     1084.98     1156.82     50.90 o 
   7  -3  10     1591.08     1426.19     74.24 o 
   8  -3  10     1610.78     1640.30    113.07 o 
   9  -3  10      113.44      127.76     53.75 o 
  -9  -2  10      232.15      206.10    130.54 o 
  -8  -2  10       68.04      254.44    123.66 o 
  -7  -2  10     2260.29     2667.29    115.01 o 
  -6  -2  10      342.14      431.27     47.70 o 
  -5  -2  10       41.92       13.66     15.02 o 
  -4  -2  10      377.15      432.69     16.35 o 
  -3  -2  10     1903.05     1777.70     38.15 o 
  -2  -2  10     4405.21     4353.28     72.05 o 
  -1  -2  10     1004.24     1015.33     25.75 o 
   0  -2  10     1220.63     1257.62     31.29 o 
   1  -2  10     3018.83     2946.80     61.99 o 
   2  -2  10     4753.08     4870.68     87.87 o 
   3  -2  10     5121.96     5023.81     84.74 o 
   4  -2  10      405.73      409.05     24.56 o 
   5  -2  10       31.43      -18.67     18.67 o 
   6  -2  10     1243.95     1173.38     53.59 o 
   7  -2  10      854.97      756.48     53.55 o 
   8  -2  10       22.99       -6.11     48.10 o 
   9  -2  10        0.02      -42.69     49.65 o 
  -9  -1  10       23.50      119.02    124.59 o 
  -8  -1  10     1395.84     1602.24    119.29 o 
  -7  -1  10     2552.53     2870.29    136.30 o 
  -6  -1  10        0.56       52.87     25.59 o 
  -5  -1  10       37.09       60.65     14.83 o 
  -4  -1  10     1480.34     1496.04     33.17 o 
  -3  -1  10      766.33      703.36     21.50 o 
  -2  -1  10      816.02      905.74     29.19 o 
  -1  -1  10      315.74      398.12     18.07 o 
   0  -1  10     1227.90     1259.30     35.00 o 
   1  -1  10     1387.91     1535.90     35.46 o 
   2  -1  10      349.38      327.75     22.84 o 
   3  -1  10      480.54      431.18     21.85 o 
   4  -1  10     2246.29     2139.15     48.19 o 
   5  -1  10      123.00      124.39     21.18 o 
   6  -1  10        7.63      -19.69     25.77 o 
   7  -1  10      959.18      970.56     59.85 o 
   8  -1  10     2133.62     1953.65     85.65 o 
   9  -1  10       68.37       11.99     45.94 o 
  -9   0  10      192.02      112.06    124.20 o 
  -8   0  10     1251.97     1305.05     76.81 o 
  -7   0  10     1528.99     1943.66    153.63 o 
  -6   0  10      504.38      562.62     30.49 o 
  -5   0  10       19.68       37.35     14.27 o 
  -4   0  10        6.78       18.54     13.44 o 
  -3   0  10      138.52      127.98     18.64 o 
  -2   0  10     1122.36      874.44     28.18 o 
  -1   0  10     4220.63     4573.23     69.78 o 
   0   0  10    17262.68    17936.33    245.58 o 
   1   0  10     8313.67     8405.43    129.17 o 
   2   0  10      130.41       66.57     19.71 o 
   3   0  10      965.21      892.32     29.14 o 
   4   0  10      493.90      499.41     24.82 o 
   5   0  10       53.66       14.30     19.43 o 
   6   0  10      502.78      532.74     35.99 o 
   7   0  10     1916.49     1966.19     90.25 o 
   8   0  10      371.45      355.36     70.73 o 
   9   0  10       66.90       55.30     47.41 o 
  -9   1  10       40.82      104.95    118.56 o 
  -8   1  10      863.09      963.63    172.03 o 
  -7   1  10     2077.72     2448.05    108.44 o 
  -6   1  10      125.32      110.12     22.37 o 
  -5   1  10      161.80      181.40     18.07 o 
  -4   1  10      472.01      508.76     20.20 o 
  -3   1  10     6100.22     6189.37     92.24 o 
  -2   1  10     1139.26     1197.14     50.81 o 
  -1   1  10       11.53      -11.10     11.10 o 
   0   1  10     3989.60     3830.15     65.13 o 
   1   1  10      664.13     1031.28     34.47 o 
   2   1  10       95.16       84.53     13.79 o 
   3   1  10      271.75      216.28     20.61 o 
   4   1  10      118.46       51.65     17.30 o 
   5   1  10      448.31      517.51     26.65 o 
   6   1  10       51.97       13.28     21.98 o 
   7   1  10       95.67      111.01     30.30 o 
   8   1  10     4163.67     4084.83    119.88 o 
   9   1  10       32.68      -36.27     39.98 o 
  -9   2  10        3.07       36.66    112.83 o 
  -8   2  10     1182.95     1145.50     72.94 o 
  -7   2  10     1523.58     1539.96    291.98 o 
  -6   2  10      135.09      252.36     81.05 o 
  -5   2  10       50.71       43.44     18.06 o 
  -4   2  10       17.93       30.84     13.36 o 
  -3   2  10      522.79      671.06     33.29 o 
  -2   2  10    12054.55    11611.61    173.49 o 
  -1   2  10       68.49       42.04     13.70 o 
   0   2  10     2051.23     1980.71     37.05 o 
   1   2  10      344.71      359.98     18.39 o 
   2   2  10      149.61      115.31     16.89 o 
   3   2  10     1624.57     1587.96     38.88 o 
   4   2  10      509.71      535.83     24.98 o 
   5   2  10       64.14       51.89     16.74 o 
   6   2  10       37.93       26.50     21.83 o 
   7   2  10     3182.38     3380.62    138.96 o 
   8   2  10     1269.04     1364.72     61.18 o 
   9   2  10        1.02      -45.78     45.78 o 
  -9   3  10        0.96       79.50    109.89 o 
  -8   3  10      347.07      336.05     46.93 o 
  -7   3  10     1290.51     1212.30    143.28 o 
  -6   3  10     1562.06     1468.82     61.53 o 
  -5   3  10     1637.11     1668.85     41.98 o 
  -4   3  10     1734.59     1661.76     35.55 o 
  -3   3  10     4752.42     4732.94     72.96 o 
  -2   3  10     1056.64     1061.94     53.73 o 
  -1   3  10      604.36      649.65     32.50 o 
   0   3  10      716.49      672.64     32.37 o 
   2   3  10     2257.30     2220.68     47.36 o 
   3   3  10      545.83      565.85     23.45 o 
   4   3  10        5.01      -12.99     12.99 o 
   5   3  10       11.37      -17.20     23.56 o 
   6   3  10       36.52       14.39     22.37 o 
   7   3  10      162.38      157.51     46.08 o 
   8   3  10     2363.03     2855.31     90.81 o 
   9   3  10      119.86      140.06     51.74 o 
  -9   4  10       17.53       31.71    108.12 o 
  -8   4  10     1426.33     1393.17     81.60 o 
  -7   4  10      288.89      291.81     39.88 o 
  -6   4  10       14.67       27.07     26.53 o 
  -5   4  10        0.34      -17.45     17.45 o 
  -4   4  10      102.24      101.27     11.38 o 
  -3   4  10      272.57      278.26     19.75 o 
  -2   4  10     6412.88     6329.26    101.83 o 
  -1   4  10       18.00        0.53     12.04 o 
   0   4  10      666.48      586.39     21.43 o 
   1   4  10       12.03       57.08     13.13 o 
   2   4  10      421.44      483.86     22.35 o 
   3   4  10      744.58      772.25     30.63 o 
   4   4  10      994.54      970.85     27.78 o 
   5   4  10      521.82      493.15     30.70 o 
   6   4  10        2.14      -14.68     22.28 o 
   7   4  10     4826.46     5750.83    169.39 o 
   8   4  10     1281.80     1474.97     62.84 o 
   9   4  10      130.83       32.56     50.66 o 
  -9   5  10       69.68      109.74    111.98 o 
  -8   5  10      120.46      146.73     44.05 o 
  -7   5  10      924.21      952.65     59.36 o 
  -6   5  10     1244.17     1247.89     66.02 o 
  -5   5  10        0.26      -17.21     18.62 o 
  -4   5  10      332.72      337.01     16.18 o 
  -3   5  10    11761.14    11415.48    167.55 o 
  -2   5  10     1717.88     1648.76     40.46 o 
  -1   5  10       28.74        9.45     12.55 o 
   0   5  10       87.55       73.81     15.45 o 
   1   5  10     1359.80     1489.51     40.78 o 
   2   5  10     1218.23     1069.19     31.95 o 
   3   5  10     2863.00     2773.18     51.78 o 
   4   5  10      314.29      321.67     17.60 o 
   5   5  10      233.59      220.44     18.48 o 
   6   5  10     1376.51     1429.79     49.87 o 
   7   5  10      382.94      495.63     40.31 o 
   8   5  10     1973.81     2260.16     79.08 o 
   9   5  10        0.02      -48.18     48.18 o 
  -9   6  10        3.89       89.08     44.47 o 
  -8   6  10     1632.65     1591.53     89.83 o 
  -7   6  10      498.95      482.83     55.84 o 
  -6   6  10       83.80       55.66     35.65 o 
  -5   6  10      137.37       76.87     24.11 o 
  -4   6  10     3355.25     3322.48     62.45 o 
  -3   6  10        3.76      -13.95     14.61 o 
  -2   6  10     1945.26     1712.40     46.60 o 
  -1   6  10       83.49       96.34     15.41 o 
   0   6  10    11909.44    12319.30    185.31 o 
   1   6  10       11.51       15.57     14.50 o 
   2   6  10      338.65      270.11     20.44 o 
   3   6  10      814.16      702.93     27.23 o 
   4   6  10     1357.01     1291.88     38.62 o 
   5   6  10      102.80       83.29     18.60 o 
   6   6  10      746.09      782.23     38.17 o 
   7   6  10     2034.31     2284.29    129.58 o 
   8   6  10      667.46      843.20     81.36 o 
   9   6  10       42.20       92.57     52.36 o 
  -8   7  10      195.48      341.20     53.60 o 
  -7   7  10      797.62      770.59     65.66 o 
  -6   7  10     1461.81     1486.85     72.46 o 
  -5   7  10      645.20      627.89     37.97 o 
  -4   7  10       14.27        6.59     16.78 o 
  -3   7  10     1022.92     1037.43     32.35 o 
  -2   7  10      143.29       68.52     17.32 o 
  -1   7  10     1553.90     1424.45     38.60 o 
   0   7  10      113.58      135.19     14.74 o 
   1   7  10    13780.63    13618.29    208.34 o 
   2   7  10      234.94      282.87     20.44 o 
   3   7  10     4425.17     4261.64     90.50 o 
   4   7  10      714.11      647.38     28.89 o 
   5   7  10      540.95      539.66     26.83 o 
   6   7  10      737.58      763.47     44.95 o 
   7   7  10      244.36      295.36     44.72 o 
   8   7  10     1583.41     1872.62    120.03 o 
   9   7  10      390.56      486.68     67.90 o 
  -8   8  10      315.68      337.84     42.79 o 
  -7   8  10      845.64      992.79    154.29 o 
  -6   8  10      127.55       81.78     62.53 o 
  -5   8  10       65.57       72.96     13.81 o 
  -4   8  10      163.58      175.75     20.24 o 
  -3   8  10       16.85      -15.33     19.52 o 
  -2   8  10      639.47      576.56     27.35 o 
  -1   8  10       77.15       72.88     21.04 o 
   0   8  10     1296.09     1092.94     29.26 o 
   1   8  10      409.06      470.21     23.02 o 
   2   8  10      403.93      371.15     23.05 o 
   3   8  10     1807.56     1761.24     49.28 o 
   4   8  10     1835.23     1725.11     53.62 o 
   5   8  10       11.18        2.52     16.94 o 
   6   8  10       18.60       19.36     29.30 o 
   7   8  10      603.39      612.12     54.37 o 
   8   8  10      693.93      677.62     79.81 o 
   9   8  10      442.46      545.07     72.46 o 
  -8   9  10       60.28       69.18     52.22 o 
  -7   9  10       13.38      -10.92     36.09 o 
  -6   9  10     1108.15     1049.87     53.35 o 
  -5   9  10       56.08       27.39     24.01 o 
  -4   9  10      772.55      810.95     36.09 o 
  -3   9  10       30.50        6.02     19.19 o 
  -2   9  10      271.96      224.48     24.96 o 
  -1   9  10      624.81      743.28     29.47 o 
   0   9  10     1708.42     1710.49     40.37 o 
   1   9  10     2632.97     2412.95     53.71 o 
   2   9  10       41.39       85.11     19.20 o 
   3   9  10     3565.52     3516.54     76.50 o 
   4   9  10        8.76      -24.27     24.27 o 
   5   9  10      527.28      571.77     28.76 o 
   6   9  10      194.83      192.22     19.87 o 
   7   9  10      172.17      155.68     58.47 o 
   8   9  10      875.40      914.81     88.16 o 
  -7  10  10     1471.63     1512.59    309.27 o 
  -6  10  10       20.22       25.16     39.01 o 
  -5  10  10       72.14       50.94     21.84 o 
  -4  10  10        4.79       -6.12     22.50 o 
  -3  10  10      121.92      112.62     22.20 o 
  -2  10  10        1.34      -17.98     17.98 o 
  -1  10  10      596.24      605.64     28.12 o 
   0  10  10     1813.53     1630.43     45.11 o 
   1  10  10      523.90      520.51     26.54 o 
   2  10  10        0.48       55.94     22.02 o 
   3  10  10      133.97      121.24     24.75 o 
   4  10  10      511.50      471.43     33.23 o 
   5  10  10      404.24      405.72     29.95 o 
   6  10  10      197.51      141.09     28.25 o 
   7  10  10       63.83       83.99     61.71 o 
   8  10  10      117.45      167.97     65.74 o 
  -7  11  10       79.97       97.60     68.13 o 
  -6  11  10     1312.21     1339.62    114.15 o 
  -5  11  10        3.17       -3.95     28.21 o 
  -4  11  10       34.23       69.67     31.67 o 
  -3  11  10      109.36       71.81     24.44 o 
  -2  11  10       11.80       15.61     20.63 o 
  -1  11  10        7.75        5.53     22.92 o 
   0  11  10        4.84      -19.91     19.91 o 
   1  11  10     3185.16     3011.89     72.15 o 
   2  11  10        2.83      -10.50     21.70 o 
   3  11  10     1014.66      979.48     38.91 o 
   4  11  10       54.62       51.43     39.43 o 
   5  11  10       23.53       32.44     25.97 o 
   6  11  10        0.89      -17.86     29.75 o 
   7  11  10        7.57       10.60     57.38 o 
   8  11  10      625.84      623.41     85.77 o 
  -6  12  10        7.40       57.85     72.31 o 
  -5  12  10      454.33      424.34     81.13 o 
  -4  12  10       43.40       59.32     33.51 o 
  -3  12  10       41.51       62.96     25.31 o 
  -2  12  10      349.52      233.71     30.02 o 
  -1  12  10      344.41      323.65     28.79 o 
   0  12  10     3776.21     3691.87     79.46 o 
   1  12  10       17.67        0.47     27.42 o 
   2  12  10        0.45       14.76     23.59 o 
   3  12  10       30.14       25.29     23.86 o 
   4  12  10     1783.05     1679.63     73.33 o 
   5  12  10      444.76      507.99     40.52 o 
   6  12  10       50.34       88.90     31.77 o 
   7  12  10       97.92      -28.69     59.39 o 
  -6  13  10      642.08      617.76     97.98 o 
  -5  13  10       82.24       87.16     77.18 o 
  -4  13  10       91.51       20.99     40.39 o 
  -3  13  10       40.02       41.36     33.28 o 
  -2  13  10        0.98      -24.90     24.90 o 
  -1  13  10      208.99      124.05     26.94 o 
   0  13  10      110.89      140.52     25.27 o 
   1  13  10     1373.07     1441.96     47.02 o 
   2  13  10        9.82      -22.31     22.31 o 
   3  13  10     2404.03     2447.11     65.18 o 
   4  13  10        5.10       -0.86     25.32 o 
   5  13  10     1125.73     1076.59     55.81 o 
   6  13  10        1.49       54.02     34.18 o 
   7  13  10        0.88       20.80     69.37 o 
  -5  14  10      201.98      115.69     83.60 o 
  -4  14  10        3.38      -46.86     46.86 o 
  -3  14  10      153.02      181.16     44.91 o 
  -2  14  10       50.07       63.50     34.72 o 
  -1  14  10      871.61      818.41     55.04 o 
   0  14  10     1189.68     1170.11     49.76 o 
   1  14  10      157.93      124.92     29.76 o 
   2  14  10       18.87       24.77     30.08 o 
   3  14  10      198.63      229.25     39.64 o 
   4  14  10     1937.85     1957.98     63.36 o 
   5  14  10       95.39      133.24     36.33 o 
   6  14  10        3.35      -13.89     34.37 o 
  -4  15  10        2.18       21.99     51.61 o 
  -3  15  10      279.92      319.70     50.29 o 
  -2  15  10       81.63      163.81     39.34 o 
  -1  15  10       18.84       32.51     36.30 o 
   0  15  10      733.26      741.27     49.08 o 
   1  15  10     1285.63     1248.42     67.03 o 
   2  15  10        0.06      -18.18     31.31 o 
   3  15  10     1450.16     1676.42     62.61 o 
   4  15  10        0.40      -37.44     37.44 o 
   5  15  10     1195.28     1165.78     72.98 o 
  -3  16  10       81.44      112.74     53.82 o 
  -2  16  10       24.96       81.60     48.28 o 
  -1  16  10      409.86      401.80     45.47 o 
   0  16  10      690.39      733.45     82.76 o 
   1  16  10      104.45       12.43     48.49 o 
   2  16  10        5.08       -4.41     40.94 o 
   3  16  10        4.27        5.14     31.40 o 
   4  16  10     1768.24     1802.64     81.23 o 
  -1  17  10        2.61      -54.05     54.05 o 
   0  17  10      104.43       75.51     45.04 o 
   1  17  10      378.93      413.50     53.56 o 
   2  17  10      218.56      253.16     60.40 o 
  -2 -13  11      125.34       73.02     44.25 o 
  -1 -13  11       10.21       -1.27     35.74 o 
   0 -13  11       68.11       51.22     37.29 o 
   1 -13  11       67.38       -3.98     36.16 o 
   2 -13  11      594.22      656.84     59.33 o 
  -4 -12  11       32.35        3.37     49.57 o 
  -3 -12  11       16.04       35.48     27.69 o 
  -2 -12  11       54.86        4.72     38.59 o 
  -1 -12  11       22.72      -31.95     31.95 o 
   0 -12  11      151.22       77.38     36.03 o 
   1 -12  11      406.58      485.26     43.08 o 
   2 -12  11      324.95      337.61     37.59 o 
   3 -12  11       89.77      144.88     58.30 o 
  -5 -11  11      635.09      848.51    100.84 o 
  -4 -11  11       28.13      -21.58     42.25 o 
  -3 -11  11      125.38      114.76     27.90 o 
  -2 -11  11      213.46      139.89     37.60 o 
  -1 -11  11        1.47      -29.97     29.97 o 
   0 -11  11      166.75      178.56     35.11 o 
   1 -11  11      974.29      914.05     45.87 o 
   2 -11  11     1568.67     1586.97     59.98 o 
   3 -11  11       13.98        3.60     35.67 o 
   4 -11  11      235.91      257.87     57.92 o 
  -6 -10  11      389.26      272.54     64.86 o 
  -5 -10  11      180.77      188.08     35.02 o 
  -4 -10  11      286.68      269.18     36.94 o 
  -3 -10  11       37.95       36.96     25.00 o 
  -2 -10  11       14.45       -7.38     24.09 o 
  -1 -10  11        5.97      -29.45     29.45 o 
   0 -10  11       10.17      -27.25     27.25 o 
   1 -10  11      444.33      479.07     37.23 o 
   2 -10  11      407.26      442.71     36.81 o 
   3 -10  11       48.04       45.39     29.73 o 
   4 -10  11      176.85      106.14     43.00 o 
   5 -10  11     1112.30     1273.52     82.25 o 
  -6  -9  11       43.46       46.87     54.96 o 
  -5  -9  11     1873.72     1867.28    171.15 o 
  -4  -9  11       13.88      -30.18     30.18 o 
  -3  -9  11      405.48      388.56     31.16 o 
  -2  -9  11      725.08      738.07     34.35 o 
  -1  -9  11      926.72      981.18     45.62 o 
   0  -9  11        0.25       -6.63     24.20 o 
   1  -9  11      560.99      568.52     36.33 o 
   2  -9  11      542.65      521.31     35.85 o 
   3  -9  11       21.10       13.03     27.06 o 
   4  -9  11      904.44      976.53     93.89 o 
   5  -9  11        6.72        7.89     53.67 o 
   6  -9  11      584.35      723.63     96.36 o 
  -7  -8  11      266.46      243.07     66.59 o 
  -6  -8  11      178.57      234.60     58.82 o 
  -5  -8  11      582.46      560.86     48.69 o 
  -4  -8  11      511.68      611.83     39.47 o 
  -3  -8  11      227.76      216.10     25.44 o 
  -2  -8  11       18.24      -10.97     19.74 o 
  -1  -8  11      143.51      148.93     24.74 o 
   0  -8  11      312.75      308.17     40.51 o 
   1  -8  11     1323.25     1354.03     48.93 o 
   2  -8  11     1521.21     1437.53     50.59 o 
   3  -8  11       42.96       -1.98     26.30 o 
   4  -8  11        4.70      -23.07     26.30 o 
   5  -8  11      678.53      874.36     56.72 o 
   6  -8  11        9.20      -15.00     68.98 o 
   7  -8  11      210.92      348.09     78.50 o 
  -7  -7  11      178.78      216.89     54.75 o 
  -6  -7  11        1.18        7.65     48.74 o 
  -5  -7  11        8.07       -0.11     50.31 o 
  -4  -7  11       39.22       30.08     21.64 o 
  -3  -7  11      307.00      309.50     23.42 o 
  -2  -7  11     2602.17     2533.22     51.98 o 
  -1  -7  11     5187.28     5049.13    104.71 o 
   0  -7  11       33.01       26.03     20.01 o 
   1  -7  11      314.37      346.15     31.77 o 
   2  -7  11     2157.67     2134.50     59.60 o 
   3  -7  11      206.72      176.70     27.47 o 
   4  -7  11     1489.45     1486.46     50.16 o 
   5  -7  11      108.37      102.35     38.57 o 
   6  -7  11      331.84      224.12     74.47 o 
   7  -7  11       21.82      -47.56     59.78 o 
  -8  -6  11     1697.64     1630.79    138.97 o 
  -7  -6  11        2.49        2.56     45.57 o 
  -6  -6  11       48.83       66.50     47.06 o 
  -5  -6  11      317.48      374.35     58.55 o 
  -4  -6  11        6.52       -6.00     19.77 o 
  -3  -6  11       56.39       29.02     14.73 o 
  -2  -6  11      576.80      593.37     23.30 o 
  -1  -6  11      836.13      862.85     30.20 o 
   0  -6  11      195.18      197.46     20.91 o 
   1  -6  11     2541.83     2607.81     59.23 o 
   2  -6  11     1229.97     1184.23     40.47 o 
   3  -6  11        4.93      -20.95     20.95 o 
   4  -6  11      466.36      471.14     35.81 o 
   5  -6  11     1724.89     1769.96     73.61 o 
   6  -6  11      402.33      355.41     52.62 o 
   7  -6  11      124.42      107.88     65.43 o 
   8  -6  11        0.06      -38.20     62.49 o 
  -8  -5  11       51.98       55.12     45.10 o 
  -7  -5  11       60.10       95.87     46.91 o 
  -6  -5  11        1.14       25.22     45.61 o 
  -5  -5  11      351.73      331.48     39.00 o 
  -4  -5  11       59.92       36.29     14.42 o 
  -3  -5  11      154.38      134.27     15.16 o 
  -2  -5  11     5431.71     5267.15     88.27 o 
  -1  -5  11     2767.13     2564.14     47.77 o 
   0  -5  11      654.44      686.98     26.97 o 
   1  -5  11      254.69      267.46     23.31 o 
   2  -5  11      952.49      978.77     44.98 o 
   3  -5  11      244.97      181.85     31.79 o 
   4  -5  11      724.19      730.64     31.72 o 
   5  -5  11       12.56       16.65     23.69 o 
   6  -5  11       89.22       70.45     53.86 o 
   7  -5  11     1747.81     1590.34    116.93 o 
   8  -5  11      280.98      288.31     70.45 o 
  -8  -4  11      385.19      420.35     52.78 o 
  -7  -4  11      160.81      165.97     45.94 o 
  -6  -4  11       32.99      -11.94     41.86 o 
  -5  -4  11      444.38      561.20     42.84 o 
  -4  -4  11      355.59      402.32     18.56 o 
  -3  -4  11     1903.79     1848.56     39.83 o 
  -2  -4  11     1687.06     1710.03     38.78 o 
  -1  -4  11      582.62      589.64     21.69 o 
   0  -4  11       49.96       24.03     15.98 o 
   1  -4  11      509.44      453.42     31.49 o 
   2  -4  11     6391.37     6385.05    113.57 o 
   3  -4  11       23.25        1.05     19.12 o 
   4  -4  11     1286.24     1295.98     40.48 o 
   5  -4  11      375.67      384.64     28.07 o 
   6  -4  11       75.34      115.81     34.11 o 
   7  -4  11       74.39        8.98     40.27 o 
   8  -4  11       74.08      221.65     65.04 o 
  -8  -3  11       17.44       19.94     40.33 o 
  -7  -3  11       76.99       47.62     43.70 o 
  -6  -3  11        1.60      -16.01     42.14 o 
  -5  -3  11      150.64      157.03     23.78 o 
  -4  -3  11      863.23      934.64     25.74 o 
  -3  -3  11      708.95      766.10     40.05 o 
  -2  -3  11     7160.27     7092.61    111.92 o 
  -1  -3  11     4230.82     4328.97     68.79 o 
   0  -3  11       32.54       28.59     14.45 o 
   1  -3  11      248.68      291.74     22.72 o 
   2  -3  11       16.65      -14.24     17.05 o 
   3  -3  11     4422.37     4171.76     74.71 o 
   4  -3  11       22.52       72.53     19.28 o 
   5  -3  11      736.90      759.25     30.77 o 
   6  -3  11        6.02       35.91     26.99 o 
   7  -3  11      496.30      586.98     52.09 o 
   8  -3  11      168.58      167.51     61.17 o 
  -9  -2  11       38.77      -21.19    123.27 o 
  -8  -2  11       92.00      104.91     40.62 o 
  -7  -2  11       56.89      112.55     42.02 o 
  -6  -2  11       45.90       35.88     41.23 o 
  -5  -2  11      393.18      448.77     24.15 o 
  -4  -2  11      225.12      257.52     15.35 o 
  -3  -2  11     3333.88     3460.41     58.64 o 
  -2  -2  11     8893.79     9150.38    140.17 o 
  -1  -2  11     1369.71     1486.39     32.33 o 
   0  -2  11      547.89      569.33     25.23 o 
   1  -2  11       10.06        1.80     15.13 o 
   2  -2  11     9347.62     9313.96    156.06 o 
   3  -2  11      270.43      203.92     19.03 o 
   4  -2  11      731.46      721.31     28.72 o 
   5  -2  11      508.92      548.74     29.26 o 
   6  -2  11      488.85      482.64     38.44 o 
   7  -2  11      197.37      189.69     44.16 o 
   8  -2  11        0.15       59.32     53.67 o 
   9  -2  11      707.59      701.05     78.57 o 
  -9  -1  11      117.17      101.70    127.45 o 
  -8  -1  11       44.25       68.86     40.00 o 
  -7  -1  11      194.01      311.69     52.43 o 
  -6  -1  11       24.84       28.28     38.58 o 
  -5  -1  11      128.43      134.63     18.85 o 
  -4  -1  11      480.19      573.55     18.23 o 
  -3  -1  11     1991.78     2078.33     37.61 o 
  -2  -1  11     5764.37     5606.41     98.21 o 
  -1  -1  11     3488.46     3544.07     57.84 o 
   0  -1  11        7.41        0.35     12.75 o 
   1  -1  11     1080.84     1110.05     30.93 o 
   2  -1  11       32.59       15.17     18.29 o 
   3  -1  11     8936.37     8736.56    150.69 o 
   4  -1  11       22.82       -0.87     18.30 o 
   5  -1  11     1125.29     1220.63     49.69 o 
   6  -1  11      360.06      351.72     35.32 o 
   7  -1  11       23.15      -18.62     34.18 o 
   8  -1  11      118.30       84.22     54.44 o 
   9  -1  11      249.74      224.04     59.70 o 
  -9   0  11       14.69       50.81    120.49 o 
  -8   0  11      266.02      292.56     46.65 o 
  -7   0  11      504.24      474.47     52.78 o 
  -6   0  11       34.31       -4.70     27.02 o 
  -5   0  11      606.33      652.85     24.28 o 
  -4   0  11      719.43      809.49     21.20 o 
  -3   0  11     1694.23     1802.38     37.34 o 
  -2   0  11     3039.36     2844.82     51.95 o 
  -1   0  11     1106.37     1111.68     27.18 o 
   0   0  11      416.27      411.63     21.92 o 
   1   0  11       88.49       48.91     16.33 o 
   2   0  11     4002.45     3756.61     66.48 o 
   3   0  11      741.22      757.22     27.62 o 
   4   0  11        2.30      -19.93     19.93 o 
   5   0  11      295.18      252.60     24.50 o 
   6   0  11      502.41      516.29     37.88 o 
   7   0  11        0.79      -18.09     34.42 o 
   8   0  11      143.68       92.49     53.67 o 
   9   0  11      105.82        2.17     47.25 o 
  -9   1  11      180.85      218.86    132.09 o 
  -8   1  11      181.08      231.52     45.41 o 
  -7   1  11        0.30       14.11     40.61 o 
  -6   1  11        2.05       -1.98     22.13 o 
  -5   1  11      251.22      245.97     18.09 o 
  -4   1  11      561.42      558.45     17.28 o 
  -3   1  11     1907.79     1783.77     35.56 o 
  -2   1  11     5068.33     5127.72     83.34 o 
  -1   1  11     1040.68      930.41     23.72 o 
   0   1  11      159.01      146.58     15.78 o 
   1   1  11     2018.11     2180.50     47.81 o 
   2   1  11      162.56      206.92     16.21 o 
   3   1  11    10682.11    10559.17    191.64 o 
   4   1  11        1.97       -5.51     19.34 o 
   5   1  11       71.82       48.57     20.99 o 
   6   1  11       13.43       10.07     27.00 o 
   7   1  11       94.66      107.92     35.76 o 
   8   1  11       25.38      -38.41    105.83 o 
   9   1  11       31.59      -15.00     52.12 o 
  -9   2  11        7.69      106.49    118.01 o 
  -8   2  11      173.47      162.89     43.86 o 
  -7   2  11     1079.51      942.69    104.71 o 
  -6   2  11      157.88      145.45     42.00 o 
  -5   2  11      338.49      397.14     22.97 o 
  -4   2  11        2.36       30.78     11.72 o 
  -3   2  11      298.73      257.49     16.29 o 
  -2   2  11     2288.98     2223.50     43.63 o 
  -1   2  11      338.25      305.50     25.75 o 
   0   2  11       84.28       78.30     14.81 o 
   1   2  11       40.74       37.39     13.72 o 
   2   2  11     9750.51     9191.07    166.81 o 
   3   2  11      167.65      106.09     18.06 o 
   4   2  11      165.09      128.51     19.08 o 
   5   2  11      219.49      175.23     22.89 o 
   6   2  11      179.30      197.33     27.13 o 
   7   2  11       30.60      -11.21     28.40 o 
   8   2  11       74.46       42.34     31.79 o 
   9   2  11      104.76       89.63     55.30 o 
  -9   3  11      995.03      885.11    156.76 o 
  -8   3  11       38.37       45.64     40.23 o 
  -7   3  11       24.44       12.62     35.33 o 
  -6   3  11       25.44       32.20     40.04 o 
  -5   3  11      173.37      239.08     24.00 o 
  -4   3  11     1099.87     1114.18     31.87 o 
  -3   3  11      836.84      831.88     32.63 o 
  -2   3  11     1249.96     1244.31     33.70 o 
  -1   3  11      283.82      271.29     25.60 o 
   0   3  11       37.46      -11.34     14.09 o 
   1   3  11      434.95      354.92     25.86 o 
   2   3  11      105.52       79.41     17.26 o 
   3   3  11     5439.17     5055.17     90.65 o 
   4   3  11      319.14      293.11     21.80 o 
   5   3  11      418.55      384.10     21.14 o 
   6   3  11        0.63      -22.23     22.23 o 
   7   3  11       91.53       35.69     31.49 o 
   8   3  11        3.99      -32.63     32.63 o 
   9   3  11      421.31      525.19     68.91 o 
  -9   4  11        9.75       52.51    110.98 o 
  -8   4  11       91.42      120.19     44.35 o 
  -7   4  11       60.16       95.03     37.17 o 
  -6   4  11     2005.14     2074.18     83.11 o 
  -5   4  11     2391.05     2369.05     62.62 o 
  -4   4  11     1832.23     1861.18     35.05 o 
  -3   4  11      249.21      234.79     17.04 o 
  -2   4  11      242.49      204.02     17.46 o 
  -1   4  11     4778.85     4460.29     70.17 o 
   0   4  11      781.77      763.29     26.41 o 
   1   4  11      373.88      323.31     18.01 o 
   2   4  11     5927.38     5641.36     99.53 o 
   3   4  11     1355.62     1264.31     35.62 o 
   4   4  11      269.16      257.00     21.44 o 
   5   4  11       10.43      -15.86     15.86 o 
   6   4  11      748.43      753.68     36.09 o 
   7   4  11        0.96       -9.28     28.58 o 
   8   4  11      349.56      398.90     66.90 o 
   9   4  11        5.95      -13.92     52.51 o 
  -8   5  11       11.08      166.58    110.20 o 
  -7   5  11      123.27      145.17     46.28 o 
  -6   5  11     1146.95     1224.34     86.72 o 
  -5   5  11     2483.70     2468.31     65.52 o 
  -4   5  11     2884.93     2798.76     47.41 o 
  -3   5  11     2598.74     2620.42     48.98 o 
  -2   5  11     4497.36     4362.66     75.20 o 
  -1   5  11        2.60      -12.66     12.66 o 
   0   5  11      266.38      230.97     21.30 o 
   1   5  11       84.90       52.83     14.90 o 
   2   5  11      152.58      168.43     18.86 o 
   3   5  11     4560.14     4285.53     79.50 o 
   4   5  11      154.34      122.97     16.49 o 
   5   5  11     2104.19     2127.38     47.90 o 
   6   5  11      432.46      389.40     32.15 o 
   7   5  11      288.74      329.56     36.41 o 
   8   5  11       77.57       61.10     57.07 o 
   9   5  11      562.95      657.74     75.63 o 
  -8   6  11      299.68      319.16     53.02 o 
  -7   6  11      435.02      440.51     55.57 o 
  -6   6  11      335.33      471.92     46.49 o 
  -5   6  11      453.98      486.71     36.71 o 
  -4   6  11     4388.32     4364.11     78.12 o 
  -3   6  11      601.27      543.00     22.02 o 
  -2   6  11     2190.25     2177.57     45.04 o 
  -1   6  11     6146.99     5791.42     94.39 o 
   0   6  11      355.96      307.63     19.20 o 
   1   6  11     3059.67     3093.27     57.66 o 
   2   6  11     6472.81     6414.61    112.19 o 
   3   6  11      888.64      810.51     29.48 o 
   4   6  11        2.98      -18.04     18.04 o 
   5   6  11      703.99      666.68     27.33 o 
   6   6  11     3491.97     3509.40    147.49 o 
   7   6  11       13.43       16.71     39.15 o 
   8   6  11      216.55      362.78     65.50 o 
   9   6  11       12.60      -49.11     49.11 o 
  -8   7  11       84.27      165.55     50.94 o 
  -7   7  11      105.38      272.65     52.80 o 
  -6   7  11      105.20      125.27     39.54 o 
  -5   7  11      247.32      293.26     32.11 o 
  -4   7  11     1014.14     1023.33     32.78 o 
  -3   7  11     1721.11     1743.56     42.21 o 
  -2   7  11     2180.77     2116.19     48.80 o 
  -1   7  11       41.48        4.05     15.10 o 
   0   7  11      522.34      471.66     27.20 o 
   1   7  11        1.77      -14.86     14.86 o 
   2   7  11     1646.11     1556.11     41.07 o 
   3   7  11     1015.07      908.37     36.18 o 
   4   7  11     2238.96     1968.40     51.39 o 
   5   7  11      263.44      358.06     25.46 o 
   6   7  11      747.57      732.93     27.22 o 
   7   7  11       16.73      -27.20     37.51 o 
   8   7  11     1305.43     1582.22    119.10 o 
   9   7  11     1270.41     1622.05    116.85 o 
  -8   8  11       47.30       41.69     37.63 o 
  -7   8  11      162.33      122.40     51.30 o 
  -6   8  11        3.02      158.30     40.89 o 
  -5   8  11      161.75      158.64     18.13 o 
  -4   8  11      347.14      365.64     24.82 o 
  -3   8  11     1068.32     1014.79     35.92 o 
  -2   8  11      347.33      303.11     24.93 o 
  -1   8  11     4141.11     3885.56     69.75 o 
   0   8  11       40.46       37.63     14.72 o 
   1   8  11      552.73      498.00     22.54 o 
   2   8  11      508.76      486.95     36.41 o 
   3   8  11      536.28      513.62     32.80 o 
   4   8  11      538.93      546.88     32.43 o 
   5   8  11      932.18      803.27     33.73 o 
   6   8  11     3427.53     3623.28     86.23 o 
   7   8  11       57.03       49.06     40.84 o 
   8   8  11     1363.67     1442.32    112.37 o 
  -7   9  11        0.28      143.40     52.60 o 
  -6   9  11        0.23      -17.81     38.84 o 
  -5   9  11      919.89      917.85     36.55 o 
  -4   9  11     1581.27     1651.53     57.85 o 
  -3   9  11       47.82       47.55     20.64 o 
  -2   9  11      585.75      537.70     28.50 o 
  -1   9  11       38.14       25.98     18.54 o 
   0   9  11      455.88      421.78     23.31 o 
   1   9  11      153.02      150.46     18.26 o 
   2   9  11      944.31      892.08     32.89 o 
   3   9  11       17.54       38.06     20.26 o 
   4   9  11       16.72        2.57     24.29 o 
   5   9  11      126.28       76.25     24.84 o 
   6   9  11       29.14       23.51     18.07 o 
   7   9  11        2.69      -42.77     57.77 o 
   8   9  11      386.08      355.13     73.01 o 
  -7  10  11      104.03      108.46     41.26 o 
  -6  10  11       68.18      152.37     53.71 o 
  -5  10  11       34.46       55.06     22.18 o 
  -4  10  11        5.79      -32.87     32.87 o 
  -3  10  11      602.58      516.92     37.26 o 
  -2  10  11      433.16      473.82     28.99 o 
  -1  10  11     3596.93     3473.17     72.96 o 
   0  10  11       14.79       21.00     17.68 o 
   1  10  11        7.25      -21.94     21.94 o 
   2  10  11        1.12      -14.21     22.74 o 
   3  10  11      692.29      721.76     36.64 o 
   4  10  11      327.63      308.99     41.18 o 
   5  10  11       57.83        6.66     28.49 o 
   6  10  11     1930.44     1962.42     60.54 o 
   7  10  11       56.25        0.31     55.76 o 
   8  10  11     1167.96     1417.03    117.09 o 
  -7  11  11      222.86      247.71     74.47 o 
  -6  11  11      116.83       27.31     57.77 o 
  -5  11  11     1928.62     2028.35     98.83 o 
  -4  11  11      591.08      697.13     65.61 o 
  -3  11  11      162.41      108.13     31.64 o 
  -2  11  11     1474.04     1457.63     47.77 o 
  -1  11  11       88.65       56.22     33.22 o 
   0  11  11      223.71      240.92     24.34 o 
   1  11  11        0.10       13.45     20.03 o 
   2  11  11       80.32       38.94     26.67 o 
   3  11  11        1.52       -6.30     23.53 o 
   4  11  11      232.13      218.37     37.45 o 
   5  11  11       79.24       43.90     27.95 o 
   6  11  11        2.33       -9.72     28.84 o 
   7  11  11        0.63       -2.71     64.42 o 
  -6  12  11       91.23      210.82     78.81 o 
  -5  12  11      703.85      837.77    102.08 o 
  -4  12  11       49.14       47.91     32.96 o 
  -3  12  11      721.48      660.23     43.01 o 
  -2  12  11       12.24      -25.39     25.39 o 
  -1  12  11     1145.78     1161.06     50.89 o 
   0  12  11        4.30      -11.41     20.28 o 
   1  12  11       89.92       81.43     23.06 o 
   2  12  11      123.53       93.10     26.09 o 
   3  12  11       83.31       51.56     27.72 o 
   4  12  11       51.85      106.28     30.36 o 
   5  12  11      668.43      752.60     41.64 o 
   6  12  11      890.42      907.11     55.51 o 
   7  12  11        2.13      -66.20     66.20 o 
  -5  13  11      836.05      959.43    106.26 o 
  -4  13  11      944.85     1055.32     55.76 o 
  -3  13  11      221.63      179.36     37.81 o 
  -2  13  11      674.85      709.37     40.78 o 
  -1  13  11      195.56      159.07     30.01 o 
   0  13  11      256.43      334.36     32.96 o 
   1  13  11       48.13       54.57     22.91 o 
   2  13  11      860.88      805.66     51.33 o 
   3  13  11      204.63      260.70     35.84 o 
   4  13  11        4.12       27.49     30.86 o 
   5  13  11      837.06      832.43     64.48 o 
   6  13  11        0.65       -0.09     34.50 o 
  -5  14  11      673.49      575.15     95.74 o 
  -4  14  11        6.28       31.65     49.51 o 
  -3  14  11       33.14        6.31     35.99 o 
  -2  14  11      152.62      101.91     33.66 o 
  -1  14  11     2089.64     2240.12     69.23 o 
   0  14  11      144.94      107.46     35.11 o 
   1  14  11        2.15        6.00     29.92 o 
   2  14  11      171.18      210.64     36.90 o 
   3  14  11      660.38      734.36     53.25 o 
   4  14  11       26.57      128.59     29.82 o 
   5  14  11      212.64      218.64     41.17 o 
   6  14  11      151.63      189.04     63.80 o 
  -4  15  11      227.96      196.63     57.68 o 
  -3  15  11       36.31       30.89     52.09 o 
  -2  15  11      372.39      383.15     43.60 o 
  -1  15  11      339.69      298.22     41.24 o 
   0  15  11     1804.45     1786.61     70.87 o 
   1  15  11      607.89      669.30     76.33 o 
   2  15  11     1049.06     1014.02     51.32 o 
   3  15  11       12.42       13.65     30.39 o 
   4  15  11       55.84       -2.24     38.66 o 
   5  15  11      178.74      246.80     48.92 o 
  -2  16  11       12.78      -44.08     44.08 o 
  -1  16  11      929.67      816.35    114.96 o 
   0  16  11        0.58       -1.17     41.81 o 
   1  16  11       33.63       53.40     42.15 o 
   2  16  11      544.66      615.42     66.44 o 
   3  16  11      154.09      124.59     35.40 o 
   4  16  11        0.35        5.91     40.91 o 
   0  17  11      345.41      326.31     52.20 o 
   1  17  11      257.73      161.55     47.91 o 
  -3 -12  12      901.38      949.26     56.08 o 
  -2 -12  12      273.57      241.34     43.23 o 
  -1 -12  12       58.80       38.95     49.04 o 
   0 -12  12     1354.94     1404.03    103.89 o 
   1 -12  12       34.42       51.88     36.64 o 
   2 -12  12       41.87       34.80     36.95 o 
  -4 -11  12      145.37      186.33     43.64 o 
  -3 -11  12     1229.82     1272.68     57.77 o 
  -2 -11  12       37.45       56.89     29.53 o 
  -1 -11  12      131.79       29.44     33.05 o 
   0 -11  12       28.84        6.43     34.44 o 
   1 -11  12      395.81      437.18     49.57 o 
   2 -11  12      377.79      328.39     38.05 o 
   3 -11  12        7.78       -7.88     30.91 o 
   4 -11  12       18.73      -51.13     52.27 o 
  -5 -10  12        5.66      -15.47     30.10 o 
  -4 -10  12      371.43      368.55     39.40 o 
  -3 -10  12      404.04      539.30     48.31 o 
  -2 -10  12      272.81      307.58     39.08 o 
  -1 -10  12      394.82      392.88     38.83 o 
   0 -10  12     1658.24     1651.99     63.30 o 
   1 -10  12      158.41      190.38     32.29 o 
   2 -10  12       19.78       -7.54     29.79 o 
   3 -10  12      164.99      186.47     32.77 o 
   4 -10  12      124.04       65.62     49.86 o 
   5 -10  12        2.20       47.17     48.09 o 
  -6  -9  12      176.75      197.66     62.67 o 
  -5  -9  12       10.28       41.39     27.75 o 
  -4  -9  12       75.89       24.68     49.47 o 
  -3  -9  12      259.97      340.89     30.32 o 
  -2  -9  12       16.79       16.24     24.17 o 
  -1  -9  12     1438.58     1269.51     53.28 o 
   0  -9  12      501.20      496.21     46.63 o 
   1  -9  12      279.46      312.43     32.52 o 
   2  -9  12      303.14      322.49     35.82 o 
   3  -9  12       40.09       -3.24     29.36 o 
   4  -9  12       17.22       20.94     31.26 o 
   5  -9  12       15.82       35.58     48.80 o 
   6  -9  12      119.09      223.97     84.22 o 
  -6  -8  12      785.55      791.66     77.67 o 
  -5  -8  12      159.22      182.20     34.87 o 
  -4  -8  12      204.86      265.84     34.65 o 
  -3  -8  12      673.54      708.36     59.92 o 
  -2  -8  12      213.11      229.00     26.05 o 
  -1  -8  12      455.46      480.00     33.56 o 
   0  -8  12     2245.10     2285.93     63.96 o 
   1  -8  12       39.30       31.22     27.09 o 
   2  -8  12        4.16        7.65     26.58 o 
   3  -8  12     1315.62     1298.70     50.10 o 
   4  -8  12      178.66      201.44     34.11 o 
   5  -8  12       24.84       22.95     39.71 o 
   6  -8  12       72.26       75.94     70.92 o 
  -7  -7  12      745.96      812.68     74.99 o 
  -6  -7  12     3247.98     3167.67    141.95 o 
  -5  -7  12      370.69      356.07     24.41 o 
  -4  -7  12       22.42       30.92     29.13 o 
  -3  -7  12      101.25      151.00     23.55 o 
  -2  -7  12     1756.87     1734.39     45.20 o 
  -1  -7  12      914.41      919.07     33.13 o 
   0  -7  12       24.57       46.55     23.26 o 
   1  -7  12      803.06      718.34     50.11 o 
   2  -7  12     1390.62     1352.65     49.16 o 
   3  -7  12      295.15      274.54     30.89 o 
   4  -7  12      695.68      652.81     36.87 o 
   5  -7  12      296.46      297.71     79.18 o 
   6  -7  12      393.01      531.14     84.22 o 
   7  -7  12      447.40      375.00     83.29 o 
  -7  -6  12      481.74      412.78     74.67 o 
  -6  -6  12      632.54      676.23     68.65 o 
  -5  -6  12      915.58      869.46     98.64 o 
  -4  -6  12       78.44       71.78     21.59 o 
  -3  -6  12     2185.04     2150.76     51.73 o 
  -2  -6  12     3870.78     3828.94     70.91 o 
  -1  -6  12      422.19      417.44     24.49 o 
   0  -6  12      319.84      337.62     25.44 o 
   1  -6  12      356.68      444.17     28.16 o 
   2  -6  12      581.47      552.16     34.39 o 
   3  -6  12     1620.22     1564.80     47.89 o 
   4  -6  12      883.25      966.04     37.67 o 
   5  -6  12      512.03      480.66     37.58 o 
   6  -6  12      537.78      559.14     82.75 o 
   7  -6  12       90.47      279.80     75.56 o 
  -8  -5  12       61.77       33.14     46.13 o 
  -7  -5  12     2378.56     2319.58    116.78 o 
  -6  -5  12     2302.43     2232.20    113.09 o 
  -5  -5  12       64.29       65.52     54.17 o 
  -4  -5  12      190.44      196.90     22.89 o 
  -3  -5  12        5.05        8.42     16.59 o 
  -2  -5  12     1069.05     1064.77     30.18 o 
  -1  -5  12      153.86      199.41     18.64 o 
   0  -5  12     1042.22     1101.42     34.36 o 
   1  -5  12      175.89      158.52     22.79 o 
   2  -5  12       74.01       90.19     22.07 o 
   3  -5  12     2299.24     2340.15     57.57 o 
   4  -5  12        0.35       -7.51     21.49 o 
   5  -5  12      127.56      145.00     26.49 o 
   6  -5  12      147.01      154.77     37.27 o 
   7  -5  12     1582.86     1830.47    133.10 o 
   8  -5  12        6.33      -61.40     61.40 o 
  -8  -4  12      262.28      263.40     51.39 o 
  -7  -4  12      582.55      659.56     63.89 o 
  -6  -4  12       50.20      -31.00     44.72 o 
  -5  -4  12      370.87      467.77     42.56 o 
  -4  -4  12      191.53      186.69     24.36 o 
  -3  -4  12       18.83       42.04     16.68 o 
  -2  -4  12       38.18       37.85     14.15 o 
  -1  -4  12       34.81       12.13     15.28 o 
   0  -4  12      409.73      423.20     21.08 o 
   1  -4  12     1637.26     1590.32     43.74 o 
   2  -4  12      433.80      374.68     27.45 o 
   3  -4  12      328.15      303.44     24.83 o 
   4  -4  12      281.20      321.54     33.93 o 
   5  -4  12     1619.90     1562.42     50.09 o 
   6  -4  12     1444.89     1472.98     98.89 o 
   7  -4  12       64.20       69.45     62.18 o 
   8  -4  12     1974.99     1992.80    136.73 o 
  -8  -3  12       64.98       58.18     43.32 o 
  -7  -3  12     1464.85     1604.71    216.04 o 
  -6  -3  12      256.17      252.04     56.69 o 
  -5  -3  12      200.44      218.74     36.44 o 
  -4  -3  12       86.89       68.11     17.00 o 
  -3  -3  12      290.65      267.62     18.88 o 
  -2  -3  12      464.79      416.05     20.99 o 
  -1  -3  12      217.16      179.28     16.44 o 
   0  -3  12     3684.30     3726.03     62.47 o 
   1  -3  12        6.15      -15.79     15.79 o 
   2  -3  12      379.20      393.65     24.40 o 
   3  -3  12     2042.83     1899.15     48.29 o 
   4  -3  12     1499.10     1517.26     43.85 o 
   5  -3  12       13.01       -2.69     22.77 o 
   6  -3  12     1889.95     1967.62     66.85 o 
   7  -3  12     2172.12     2122.34    137.04 o 
   8  -3  12       84.57      122.96     60.17 o 
  -8  -2  12     1024.75      937.63     73.07 o 
  -7  -2  12     1055.85     1255.90    135.30 o 
  -6  -2  12      362.53      291.48    103.13 o 
  -5  -2  12       56.22       22.42     24.87 o 
  -4  -2  12        1.16      -13.27     13.27 o 
  -3  -2  12      909.98      918.43     33.70 o 
  -2  -2  12        9.63        9.04     10.35 o 
  -1  -2  12      299.87      370.15     18.85 o 
   0  -2  12       73.05       61.58     14.59 o 
   1  -2  12     1975.15     2052.92     44.56 o 
   2  -2  12      551.67      499.72     25.44 o 
   3  -2  12     3530.13     3457.13     65.26 o 
   4  -2  12     1036.45      993.27     34.53 o 
   5  -2  12        3.07       12.31     19.76 o 
   6  -2  12        9.00      -30.01     30.01 o 
   7  -2  12       36.73       34.14     37.56 o 
   8  -2  12     2621.06     2558.59    149.18 o 
  -8  -1  12      490.14      471.64    126.48 o 
  -7  -1  12     1668.07     1602.01     90.85 o 
  -6  -1  12      220.13      309.16     79.50 o 
  -5  -1  12       11.10      -17.97     17.97 o 
  -4  -1  12       38.92       77.06     12.79 o 
  -3  -1  12       78.00      108.93     19.14 o 
  -2  -1  12     3267.22     3208.14     63.48 o 
  -1  -1  12     1649.20     1672.49     35.16 o 
   0  -1  12     5519.98     5544.42     84.88 o 
   1  -1  12      244.65      284.05     24.47 o 
   2  -1  12      185.25      182.37     24.17 o 
   3  -1  12     2090.41     1973.06     48.12 o 
   4  -1  12      272.20      272.46     23.93 o 
   5  -1  12      348.42      336.54     28.48 o 
   6  -1  12       15.45       -4.17     28.43 o 
   7  -1  12     1203.69     1274.27    102.74 o 
   8  -1  12        1.65       14.23     54.99 o 
   9  -1  12      110.72      -16.78     52.20 o 
  -8   0  12      709.41      700.55     60.87 o 
  -7   0  12      778.86      850.07     67.86 o 
  -6   0  12      609.71      568.09    139.09 o 
  -5   0  12       95.16      117.81     19.72 o 
  -4   0  12     1505.98     1620.34     32.06 o 
  -3   0  12     2585.96     2703.02     45.96 o 
  -2   0  12      262.11      275.65     30.83 o 
  -1   0  12      410.57      521.89     24.61 o 
   0   0  12       81.37      112.33     15.13 o 
   1   0  12     4006.72     4020.14     76.19 o 
   2   0  12      694.78      671.74     24.47 o 
   3   0  12     1598.57     1656.49     43.13 o 
   4   0  12        2.95      -18.08     18.08 o 
   5   0  12      129.19      163.42     24.08 o 
   6   0  12       71.65       48.81     29.64 o 
   7   0  12      164.28      120.05     40.00 o 
   8   0  12     2860.55     2792.07    152.89 o 
   9   0  12       53.29       26.60     51.82 o 
  -9   1  12      447.14      461.62    141.37 o 
  -8   1  12     1099.69      938.45     74.24 o 
  -7   1  12      503.68      703.36    108.66 o 
  -6   1  12       35.91       25.11     41.23 o 
  -5   1  12       51.86       48.45     18.48 o 
  -4   1  12      505.11      647.11     21.69 o 
  -3   1  12      817.97      857.71     27.49 o 
  -2   1  12     6981.68     7089.02    111.87 o 
  -1   1  12     1081.85     1059.04     36.71 o 
   0   1  12     2258.91     2078.92     43.21 o 
   1   1  12       18.67       -9.48     11.98 o 
   2   1  12      319.88      320.58     18.50 o 
   3   1  12     1299.32     1331.82     34.11 o 
   4   1  12      934.71      887.35     38.28 o 
   5   1  12       94.31       87.22     22.90 o 
   6   1  12        1.11      -17.91     18.02 o 
   7   1  12     1593.92     1488.20     89.86 o 
   8   1  12      110.75      153.36     57.15 o 
   9   1  12       29.72       -4.56     54.83 o 
  -9   2  12       76.08       56.07    124.67 o 
  -8   2  12        1.50       12.06     73.66 o 
  -7   2  12      544.74      516.73     78.65 o 
  -6   2  12      859.77      820.26     64.71 o 
  -5   2  12      187.60      166.35     20.45 o 
  -4   2  12     1646.18     1745.05     33.24 o 
  -3   2  12     1097.30     1144.48     27.34 o 
  -2   2  12     1767.38     1763.68     38.59 o 
  -1   2  12      453.45      580.49     37.31 o 
   0   2  12      284.05      252.31     18.11 o 
   1   2  12     2914.65     2861.81     58.82 o 
   2   2  12     3407.28     3199.53     63.85 o 
   3   2  12     1127.77     1062.86     33.66 o 
   4   2  12       73.97       17.17     20.10 o 
   5   2  12      338.42      376.86     27.68 o 
   6   2  12       25.73       -9.51     27.04 o 
   7   2  12      134.45       70.16     36.66 o 
   8   2  12     3103.40     3133.58    165.27 o 
   9   2  12      285.41      269.83     65.66 o 
  -8   3  12     1222.33     1024.24    187.46 o 
  -7   3  12        7.62       64.73     44.87 o 
  -6   3  12      126.26      141.58     38.22 o 
  -5   3  12        0.11      -17.63     17.63 o 
  -4   3  12      808.97      880.83     31.68 o 
  -3   3  12      844.93      782.43     22.85 o 
  -2   3  12     1265.68     1218.78     35.42 o 
  -1   3  12     2406.84     2559.35     49.35 o 
   0   3  12     6339.55     6170.71     99.49 o 
   1   3  12     1939.54     1793.63     43.76 o 
   2   3  12      969.89      959.99     35.61 o 
   3   3  12      621.27      608.64     26.12 o 
   4   3  12     1531.36     1461.37     42.94 o 
   5   3  12       30.89       -5.03     19.00 o 
   6   3  12      789.80      728.56     36.94 o 
   7   3  12     1261.20     1317.60     94.54 o 
   8   3  12      337.06      414.91     71.46 o 
   9   3  12        8.43      -10.21     54.37 o 
  -8   4  12      569.86      522.44     57.70 o 
  -7   4  12       95.02      101.53     47.13 o 
  -6   4  12      135.91      136.81     39.11 o 
  -5   4  12      252.98      319.47     36.35 o 
  -4   4  12     3128.66     3069.06     48.08 o 
  -3   4  12     1170.04     1143.36     26.65 o 
  -2   4  12      678.29      649.49     31.12 o 
  -1   4  12      515.87      512.67     19.73 o 
   0   4  12      402.91      404.80     26.47 o 
   1   4  12     6441.67     6472.03    113.08 o 
   2   4  12     2301.23     2211.40     49.66 o 
   3   4  12     2087.72     1986.96     46.92 o 
   4   4  12      654.84      565.64     28.50 o 
   5   4  12     1233.40     1245.21     40.17 o 
   6   4  12       51.27        3.10     21.38 o 
   7   4  12       68.62       -2.32     39.34 o 
   8   4  12     1606.02     1888.09    124.67 o 
   9   4  12        6.64      -34.49     51.74 o 
  -8   5  12      313.83      252.92     52.24 o 
  -7   5  12      571.86      553.67     59.46 o 
  -6   5  12      441.55      471.38     47.54 o 
  -5   5  12     1353.31     1295.55     53.53 o 
  -4   5  12      107.19       55.88     13.57 o 
  -3   5  12      276.12      266.52     17.42 o 
  -2   5  12       14.71        5.69     12.96 o 
  -1   5  12      683.68      626.23     23.33 o 
   0   5  12      682.36      571.82     35.50 o 
   1   5  12     2451.18     2317.79     47.23 o 
   2   5  12     1282.80     1149.08     36.54 o 
   3   5  12        3.22       -0.74     17.33 o 
   4   5  12     9111.53     8704.25    161.00 o 
   5   5  12       18.98       13.51     16.72 o 
   6   5  12      111.00       99.52     22.68 o 
   7   5  12      128.58      163.24     88.05 o 
   8   5  12      377.53      392.79     69.06 o 
   9   5  12        2.34      -55.76     55.76 o 
  -8   6  12        4.30      -19.73     46.04 o 
  -7   6  12       83.36       81.00     46.91 o 
  -6   6  12     2423.85     2321.63     92.52 o 
  -5   6  12        3.84      -25.79     25.79 o 
  -4   6  12      645.97      656.28     24.57 o 
  -3   6  12       55.53       20.54     16.52 o 
  -2   6  12     2039.51     2043.20     42.64 o 
  -1   6  12        2.22      -15.07     15.07 o 
   0   6  12     2432.79     2360.16     48.26 o 
   1   6  12     3359.15     3125.60     58.68 o 
   2   6  12       41.09      -11.34     19.60 o 
   3   6  12      626.64      526.70     31.81 o 
   4   6  12       69.34       17.15     15.48 o 
   5   6  12      380.81      381.03     22.99 o 
   6   6  12      268.73      265.94     17.92 o 
   7   6  12      131.77      105.24     50.81 o 
   8   6  12        2.23      -37.12     57.46 o 
   9   6  12       78.66       48.49     57.92 o 
  -8   7  12       84.29      127.08     50.99 o 
  -7   7  12      914.39      876.62     71.25 o 
  -6   7  12        4.45      -36.55     37.54 o 
  -5   7  12        2.20      -19.58     46.44 o 
  -4   7  12      221.93      216.14     22.24 o 
  -3   7  12       43.63       12.96     16.68 o 
  -2   7  12     3239.99     3100.71     58.69 o 
  -1   7  12      497.44      477.22     23.05 o 
   0   7  12     6000.67     5862.48     97.12 o 
   1   7  12     1644.77     1509.96     41.18 o 
   2   7  12     3082.54     2997.62     62.87 o 
   3   7  12       89.88       78.31     25.43 o 
   4   7  12     3099.29     2892.41     60.60 o 
   5   7  12       10.93      -19.64     19.64 o 
   6   7  12      417.93      413.02     23.09 o 
   7   7  12       27.64       67.32     40.83 o 
   8   7  12      186.41       82.60     62.80 o 
  -8   8  12      385.06      367.41     60.78 o 
  -7   8  12      321.38      303.01     56.77 o 
  -6   8  12      579.50      654.47     54.78 o 
  -5   8  12       37.18       97.36     31.69 o 
  -4   8  12     2814.29     2897.47     72.69 o 
  -3   8  12        0.48      -10.19     19.13 o 
  -2   8  12      289.37      255.85     33.10 o 
  -1   8  12       50.73       60.52     17.96 o 
   0   8  12      175.37      152.30     26.19 o 
   1   8  12     3072.53     2964.41     63.15 o 
   2   8  12      681.79      638.57     29.42 o 
   3   8  12     1020.95      948.87     42.89 o 
   4   8  12      157.91      141.93     27.08 o 
   5   8  12       58.18       -0.20     21.37 o 
   6   8  12      656.61      637.88     29.53 o 
   7   8  12       93.13       38.75     60.86 o 
   8   8  12      264.70      217.93     68.21 o 
  -7   9  12        6.12       -5.60     65.58 o 
  -6   9  12      877.98      878.31    199.60 o 
  -5   9  12        0.19      -36.42     36.42 o 
  -4   9  12      277.52      316.56     41.46 o 
  -3   9  12        4.61      -21.32     29.35 o 
  -2   9  12       29.83       17.61     21.02 o 
  -1   9  12      114.53      116.19     21.07 o 
   0   9  12     1323.09     1211.93     36.81 o 
   1   9  12     1217.59     1130.00     33.59 o 
   2   9  12       68.07       52.41     16.97 o 
   3   9  12      244.52      250.31     30.72 o 
   4   9  12     4843.88     4615.45    109.06 o 
   5   9  12      179.11      155.20     28.32 o 
   6   9  12       44.60      -21.53     24.75 o 
   7   9  12        5.50       20.11     59.94 o 
   8   9  12       28.85       41.68     64.19 o 
  -7  10  12      507.72      463.05     50.10 o 
  -6  10  12     1163.81     1033.62    229.46 o 
  -5  10  12      369.48      634.16     67.03 o 
  -4  10  12      837.00      766.20     59.00 o 
  -3  10  12      712.82      719.94     43.20 o 
  -2  10  12      453.15      420.96     33.28 o 
  -1  10  12        0.84      -22.10     22.10 o 
   0  10  12     2009.06     2071.72     48.02 o 
   1  10  12     2112.72     2043.20     51.12 o 
   2  10  12      812.88      672.76     29.67 o 
   3  10  12     1803.85     1788.66     54.77 o 
   4  10  12      220.67      234.60     31.91 o 
   5  10  12     1129.46     1055.53     46.20 o 
   6  10  12      510.52      518.01     41.45 o 
   7  10  12        2.94      -60.79     61.25 o 
   8  10  12        0.79      -57.46     57.46 o 
  -6  11  12      170.29      268.28     75.33 o 
  -5  11  12      551.99      760.91     94.27 o 
  -4  11  12      446.81      465.85     83.17 o 
  -3  11  12       73.52       42.92     31.29 o 
  -2  11  12       95.46       57.83     30.32 o 
  -1  11  12       80.04       96.26     25.80 o 
   0  11  12      267.02      263.94     25.44 o 
   1  11  12      233.81      270.50     27.05 o 
   2  11  12        3.74      -13.05     21.66 o 
   3  11  12      747.92      681.63     38.18 o 
   4  11  12      692.64      650.27     46.43 o 
   5  11  12      162.23      119.93     34.40 o 
   6  11  12       19.74       31.29     63.34 o 
   7  11  12      432.53      448.09     77.88 o 
  -6  12  12       60.23       31.98     67.01 o 
  -5  12  12       91.32       59.96     48.45 o 
  -4  12  12      417.66      432.84     46.63 o 
  -3  12  12     2048.66     1981.28     82.38 o 
  -2  12  12      286.10      352.52     46.16 o 
  -1  12  12      196.90      207.58     31.97 o 
   0  12  12     1036.37     1090.11     44.66 o 
   1  12  12     1080.77     1129.81     49.49 o 
   2  12  12      239.05      276.23     32.53 o 
   3  12  12      604.69      594.99     38.27 o 
   4  12  12      281.94      267.22     42.04 o 
   5  12  12      314.25      360.31     35.93 o 
   6  12  12      111.44      186.29     38.71 o 
   7  12  12      705.91      625.03     89.40 o 
  -5  13  12       93.58      135.53     56.91 o 
  -4  13  12      331.36      328.02     47.35 o 
  -3  13  12     1363.98     1307.26     95.78 o 
  -2  13  12        0.41      -23.08     27.72 o 
  -1  13  12       38.42       -2.51     31.77 o 
   0  13  12       40.01       76.72     32.54 o 
   1  13  12      244.90      266.85     31.67 o 
   2  13  12      326.43      317.25     34.23 o 
   3  13  12      198.29      132.72     31.21 o 
   4  13  12     2176.71     2192.18     72.74 o 
   5  13  12      156.93      176.65     34.52 o 
   6  13  12        0.49      -12.38     35.25 o 
  -4  14  12      235.63      294.40     48.15 o 
  -3  14  12     2065.89     2111.15     77.18 o 
  -2  14  12      331.91      465.38     39.99 o 
  -1  14  12       21.07       -7.28     30.89 o 
   0  14  12     1178.31     1079.64     59.63 o 
   1  14  12      360.74      396.63     41.43 o 
   2  14  12     1095.08     1067.74     46.93 o 
   3  14  12      280.39      308.70     38.73 o 
   4  14  12      127.06      121.73     39.36 o 
   5  14  12      329.33      331.37     43.29 o 
  -3  15  12     1642.43     1976.88    108.82 o 
  -2  15  12      524.28      557.50     49.86 o 
  -1  15  12       16.97       -3.68     32.44 o 
   0  15  12      183.63      167.53     35.81 o 
   1  15  12      555.32      593.90     50.97 o 
   2  15  12        4.23       47.73     36.58 o 
   3  15  12      569.96      505.66     42.88 o 
   4  15  12      551.92      559.55     52.08 o 
  -2  16  12      468.34      441.16     56.71 o 
  -1  16  12        0.42      -45.92     45.92 o 
   0  16  12      437.30      404.68     52.83 o 
   1  16  12        9.09      -39.95     39.95 o 
   2  16  12      990.37     1019.16     77.01 o 
   3  16  12      171.02      169.59     50.07 o 
  -1 -12  13      242.58      279.39     49.85 o 
   0 -12  13      172.47      154.46     43.87 o 
   1 -12  13        8.89      -36.91     36.91 o 
  -3 -11  13      335.64      303.93     65.44 o 
  -2 -11  13        2.19      -27.41     37.85 o 
  -1 -11  13     1083.03     1183.15     72.70 o 
   0 -11  13      477.79      508.08     45.13 o 
   1 -11  13      138.24      127.20     36.44 o 
   2 -11  13      338.48      392.61     43.33 o 
   3 -11  13        2.29       30.02     38.21 o 
  -4 -10  13       32.44       50.34     42.34 o 
  -3 -10  13        2.11      -16.19     26.18 o 
  -2 -10  13     1943.30     2045.44     82.42 o 
  -1 -10  13     1009.16      936.95     92.04 o 
   0 -10  13       43.03       17.24     32.40 o 
   1 -10  13      190.18      171.60     36.01 o 
   2 -10  13      238.97      165.83     33.46 o 
   3 -10  13      101.26      112.91     33.69 o 
   4 -10  13      385.76      318.21     60.06 o 
  -5  -9  13        3.03        3.29     51.03 o 
  -4  -9  13      246.47      199.58     42.55 o 
  -3  -9  13      739.76      732.62     37.97 o 
  -2  -9  13      651.51      570.49     36.77 o 
  -1  -9  13      479.61      628.15     42.41 o 
   0  -9  13      406.01      367.20     38.72 o 
   1  -9  13       70.89       55.05     29.70 o 
   2  -9  13     1950.28     1962.45     63.57 o 
   3  -9  13       89.64      139.37     31.77 o 
   4  -9  13      188.48      164.30     36.50 o 
   5  -9  13      601.06      816.33     73.00 o 
  -6  -8  13      246.88      256.51     62.70 o 
  -5  -8  13        7.08       -6.89     24.73 o 
  -4  -8  13      716.23      693.68     47.11 o 
  -3  -8  13        0.81      -22.78     22.78 o 
  -2  -8  13     1417.30     1540.58     47.94 o 
  -1  -8  13     1812.83     1858.87     56.00 o 
   0  -8  13       94.59      107.30     28.93 o 
   1  -8  13      872.64      867.62     48.81 o 
   2  -8  13      670.81      615.26     38.08 o 
   3  -8  13      822.89      913.29     43.93 o 
   4  -8  13       79.11      121.32     39.53 o 
   5  -8  13      120.22      142.37     51.94 o 
   6  -8  13      105.24      159.00     79.89 o 
  -6  -7  13      431.80      435.63     84.30 o 
  -5  -7  13      180.87      200.76     38.23 o 
  -4  -7  13       28.22       29.09     30.25 o 
  -3  -7  13      445.15      462.88     30.21 o 
  -2  -7  13      125.04      138.56     24.92 o 
  -1  -7  13     1376.29     1443.34     47.03 o 
   0  -7  13     1584.70     1513.67     47.76 o 
   1  -7  13      104.73      100.30     27.42 o 
   2  -7  13      160.37      223.27     29.60 o 
   3  -7  13        7.46       -1.72     26.16 o 
   4  -7  13      259.25      325.56     37.77 o 
   5  -7  13       23.86        1.05     28.93 o 
   6  -7  13        3.50       19.57     71.85 o 
  -7  -6  13        1.53        0.89    106.80 o 
  -6  -6  13       51.83       67.78     52.40 o 
  -5  -6  13       35.94       14.38     17.12 o 
  -4  -6  13     3682.93     3565.20     94.67 o 
  -3  -6  13      141.34      121.10     23.16 o 
  -2  -6  13     1843.80     1925.92     48.66 o 
  -1  -6  13      807.62      825.41     31.72 o 
   0  -6  13        6.39       10.50     22.42 o 
   1  -6  13      651.63      742.35     34.09 o 
   2  -6  13        9.14       19.59     25.22 o 
   3  -6  13     2070.53     1994.55     55.17 o 
   4  -6  13       21.43       31.19     25.62 o 
   5  -6  13       53.02       33.85     30.62 o 
   6  -6  13      145.17      157.92     73.47 o 
   7  -6  13        6.70       53.83     65.04 o 
  -7  -5  13       20.60      -37.77     47.32 o 
  -6  -5  13       23.74       49.81     50.97 o 
  -5  -5  13      711.42      746.42     72.16 o 
  -4  -5  13       12.85      -19.62     20.48 o 
  -3  -5  13      452.05      489.13     31.54 o 
  -2  -5  13      354.42      380.39     31.62 o 
  -1  -5  13      201.84      202.72     21.84 o 
   0  -5  13      918.77      929.71     30.19 o 
   1  -5  13      429.69      413.65     28.41 o 
   2  -5  13       21.82        8.04     23.25 o 
   3  -5  13     2869.15     2775.59     96.47 o 
   4  -5  13      160.58      113.02     24.84 o 
   5  -5  13       44.16       38.31     26.30 o 
   6  -5  13      678.05      731.91     88.86 o 
   7  -5  13        0.78      -27.92     63.88 o 
  -8  -4  13      108.10      111.27     50.33 o 
  -7  -4  13        0.31        1.58     47.61 o 
  -6  -4  13        2.32       72.33     57.50 o 
  -5  -4  13      355.52      335.47     54.82 o 
  -4  -4  13     1635.24     1690.67     49.11 o 
  -3  -4  13     1052.83     1050.06     32.07 o 
  -2  -4  13     2594.77     2448.28     65.14 o 
  -1  -4  13     1515.15     1574.64     37.21 o 
   0  -4  13      221.32      251.02     19.98 o 
   1  -4  13     1163.32     1165.73     39.59 o 
   2  -4  13     1503.52     1510.48     51.33 o 
   3  -4  13     5812.55     5905.00    110.84 o 
   4  -4  13      674.15      639.99     31.44 o 
   5  -4  13     1093.15     1118.40     43.89 o 
   6  -4  13       90.61       71.39     35.99 o 
   7  -4  13       64.36      238.20     71.54 o 
  -8  -3  13      629.66      658.19     65.10 o 
  -7  -3  13       42.82       58.11     46.70 o 
  -6  -3  13      282.62      242.64     66.51 o 
  -5  -3  13     1419.90     1579.14     95.22 o 
  -4  -3  13       38.33       70.76     19.91 o 
  -3  -3  13      598.85      566.96     23.96 o 
  -2  -3  13     1683.00     1663.09     44.51 o 
  -1  -3  13       40.83       29.41     15.58 o 
   0  -3  13      225.74      217.81     18.45 o 
   1  -3  13       10.32       -7.53     19.38 o 
   2  -3  13      154.51      142.99     22.48 o 
   3  -3  13       64.52       69.64     21.35 o 
   4  -3  13      231.50      229.52     24.95 o 
   5  -3  13      451.70      419.32     31.07 o 
   6  -3  13     1462.68     1563.90     60.78 o 
   7  -3  13       63.63       14.93     60.79 o 
   8  -3  13      329.81      268.67     71.38 o 
  -8  -2  13       25.35        5.19     43.04 o 
  -7  -2  13       18.63       29.81     46.46 o 
  -6  -2  13       29.99       80.08     48.12 o 
  -5  -2  13      530.84      502.60     42.69 o 
  -4  -2  13      659.14      735.88     31.29 o 
  -3  -2  13     1197.31     1181.76     32.56 o 
  -2  -2  13     4765.50     4959.82     84.02 o 
  -1  -2  13      274.69      284.09     18.52 o 
   0  -2  13      107.37       96.91     16.23 o 
   1  -2  13       49.55       37.94     15.16 o 
   2  -2  13      119.08      128.03     21.10 o 
   3  -2  13     3368.31     3341.14     69.41 o 
   4  -2  13     1228.58     1190.90     39.07 o 
   5  -2  13     2946.69     3016.45     72.94 o 
   6  -2  13      715.98      715.85     36.71 o 
   7  -2  13       10.11       -1.62     58.54 o 
   8  -2  13      258.00      271.99     68.52 o 
  -8  -1  13     1587.95     1427.62    147.33 o 
  -7  -1  13      145.56      142.59     46.55 o 
  -6  -1  13     1171.23     1217.44     82.95 o 
  -5  -1  13      588.76      676.15     37.99 o 
  -4  -1  13     1616.75     1671.99     36.57 o 
  -3  -1  13     1758.06     1929.45     51.56 o 
  -2  -1  13     3783.50     3940.28     75.85 o 
  -1  -1  13     1902.77     1887.32     38.98 o 
   0  -1  13       49.71       43.58     15.20 o 
   1  -1  13      376.68      340.23     27.70 o 
   2  -1  13     2891.84     2968.18     57.44 o 
   3  -1  13       13.30       -4.53     19.99 o 
   4  -1  13      350.35      348.45     26.98 o 
   5  -1  13      552.15      491.61     33.73 o 
   6  -1  13     1952.03     2033.64     60.06 o 
   7  -1  13       90.62       -3.33     57.46 o 
   8  -1  13       19.68      -30.39     55.22 o 
  -8   0  13       10.40       32.22     44.72 o 
  -7   0  13       49.27       75.92     43.78 o 
  -6   0  13      292.01      387.02     54.10 o 
  -5   0  13      452.65      475.75     33.26 o 
  -4   0  13      200.18      282.54     22.67 o 
  -3   0  13     1978.81     1894.40     37.36 o 
  -2   0  13     1759.58     1842.63     45.05 o 
  -1   0  13      214.93      277.13     26.88 o 
   0   0  13        6.99      -10.59     13.90 o 
   1   0  13       15.00       15.06     13.49 o 
   2   0  13      603.87      552.55     23.74 o 
   3   0  13     6374.70     6088.27    121.21 o 
   4   0  13      233.72      245.69     23.93 o 
   5   0  13      558.50      628.15     42.58 o 
   6   0  13      407.67      406.66     40.06 o 
   7   0  13      179.20      190.09     43.32 o 
   8   0  13      122.78       75.94     58.23 o 
  -8   1  13     1984.06     1877.87    101.94 o 
  -7   1  13        9.45      -69.98     70.57 o 
  -6   1  13      821.26      851.56     68.15 o 
  -5   1  13      362.42      502.24     36.81 o 
  -4   1  13     1182.46     1319.70     36.50 o 
  -3   1  13       45.32       32.36     14.15 o 
  -2   1  13      282.03      265.55     19.26 o 
  -1   1  13     2198.11     2174.45     41.66 o 
   0   1  13        4.84       -6.95     14.41 o 
   1   1  13      231.64      202.34     20.44 o 
   2   1  13     2417.79     2473.06     50.13 o 
   3   1  13      441.63      426.19     21.62 o 
   4   1  13      327.27      273.78     27.55 o 
   5   1  13      239.26      238.61     36.01 o 
   6   1  13      344.38      350.45     27.67 o 
   7   1  13      511.72      743.55     55.86 o 
   8   1  13      694.97      602.99     79.58 o 
  -8   2  13       23.02       -9.57     44.23 o 
  -7   2  13        7.90      -27.48     59.36 o 
  -6   2  13       43.68       83.06     45.78 o 
  -5   2  13     1000.69     1037.79     46.01 o 
  -4   2  13     1264.61     1355.89     55.83 o 
  -3   2  13      101.94       94.94     15.09 o 
  -2   2  13      612.07      568.79     23.12 o 
  -1   2  13     1146.70     1260.01     36.05 o 
   0   2  13      870.12      832.43     27.75 o 
   1   2  13      207.93      199.37     20.43 o 
   2   2  13        5.05      -16.94     16.94 o 
   3   2  13      716.84      703.35     28.34 o 
   4   2  13      475.65      418.85     26.70 o 
   5   2  13      453.66      503.18     28.28 o 
   6   2  13     1165.18     1201.33     46.43 o 
   7   2  13      208.50      254.37     43.54 o 
   8   2  13       92.83       78.03     63.42 o 
  -8   3  13     1465.01     1287.48     84.91 o 
  -7   3  13      127.97       42.85     47.09 o 
  -6   3  13      141.89      206.83     40.04 o 
  -5   3  13      357.93      447.09     33.35 o 
  -4   3  13     1361.67     1466.75     33.71 o 
  -3   3  13      532.31      564.11     21.23 o 
  -2   3  13      109.48       95.92     16.00 o 
  -1   3  13     3042.99     3095.73     57.99 o 
   0   3  13       70.60       55.18     21.03 o 
   1   3  13     1187.05     1137.48     35.58 o 
   2   3  13     1040.59      981.97     32.86 o 
   3   3  13       14.53       -6.12     17.62 o 
   4   3  13       51.26       52.18     20.80 o 
   5   3  13      110.76       71.88     21.37 o 
   6   3  13      561.87      574.62     29.12 o 
   7   3  13      151.12      190.39     63.07 o 
   8   3  13      657.98      706.85     83.52 o 
   9   3  13        6.40       18.33     60.48 o 
  -8   4  13       39.08      -26.85     44.36 o 
  -7   4  13       69.94       25.53     46.95 o 
  -6   4  13      489.91      565.67     57.61 o 
  -5   4  13      666.03      742.79     35.31 o 
  -4   4  13     1808.56     1826.61     36.67 o 
  -3   4  13     1721.22     1703.21     33.81 o 
  -2   4  13      495.41      447.13     25.80 o 
  -1   4  13       22.20       32.54     13.98 o 
   0   4  13       14.35        8.14     11.32 o 
   1   4  13        1.68       -9.91      9.91 o 
   2   4  13      382.07      352.20     29.27 o 
   3   4  13      173.46      144.63     20.50 o 
   4   4  13       38.12       18.15     20.73 o 
   5   4  13      107.18      107.87     22.47 o 
   6   4  13      556.21      583.22     29.39 o 
   7   4  13        0.81       11.91     61.17 o 
   8   4  13      727.33      563.47     80.04 o 
  -8   5  13      484.44      432.47    128.92 o 
  -7   5  13     1736.92     1518.71    160.32 o 
  -6   5  13       57.26      144.99     40.34 o 
  -5   5  13     1988.53     2078.31     70.46 o 
  -4   5  13       35.51       41.17     11.19 o 
  -3   5  13      690.39      668.59     23.38 o 
  -2   5  13       33.12       14.53     15.51 o 
  -1   5  13     3121.49     2924.58     52.21 o 
   0   5  13       93.38       83.47     17.23 o 
   1   5  13      360.67      357.73     21.07 o 
   2   5  13       46.60       38.11     18.26 o 
   3   5  13      321.28      252.54     24.14 o 
   4   5  13      588.71      621.66     44.43 o 
   5   5  13      612.07      611.74     42.04 o 
   6   5  13      804.42      899.54     34.41 o 
   7   5  13        9.63       33.19     41.20 o 
   8   5  13     1437.57     1240.55    111.29 o 
  -8   6  13       37.75       62.42     49.66 o 
  -7   6  13      102.45      152.82     51.20 o 
  -6   6  13      447.73      354.20     46.79 o 
  -5   6  13      678.98      782.81     43.54 o 
  -4   6  13     3487.09     3335.58     69.01 o 
  -3   6  13       12.31      -12.08     15.31 o 
  -2   6  13      431.57      453.19     21.39 o 
  -1   6  13      178.45      157.77     19.03 o 
   0   6  13       28.39       -1.57     17.32 o 
   1   6  13      229.50      198.39     21.88 o 
   2   6  13      436.06      398.31     28.94 o 
   3   6  13      535.82      498.41     29.41 o 
   4   6  13      207.71      193.14     23.89 o 
   5   6  13     3010.22     2834.17     66.94 o 
   6   6  13      897.29      846.36     34.40 o 
   7   6  13      540.95      614.58     57.96 o 
   8   6  13      331.65      395.03     76.79 o 
  -7   7  13      612.08      693.69     68.98 o 
  -6   7  13     1335.78     1210.33     83.98 o 
  -5   7  13      411.09      413.00     24.36 o 
  -4   7  13       68.61       30.01     22.79 o 
  -3   7  13     2265.89     2285.66     48.27 o 
  -2   7  13     2388.20     2394.46     54.72 o 
  -1   7  13     3062.34     3079.50     59.43 o 
   0   7  13       56.17       41.15     17.33 o 
   1   7  13      238.99      213.75     28.76 o 
   2   7  13     2158.46     2115.42     51.00 o 
   3   7  13        3.93      -23.98     23.98 o 
   4   7  13      239.88      204.20     27.33 o 
   5   7  13      163.41      190.87     25.46 o 
   6   7  13     2758.64     2723.83     73.16 o 
   7   7  13       99.03      130.62     67.75 o 
   8   7  13      655.99      678.62     84.68 o 
  -7   8  13        3.13       -4.81     49.71 o 
  -6   8  13        0.86      197.36     54.14 o 
  -5   8  13     2762.76     2771.63     97.49 o 
  -4   8  13     1244.47     1224.22     45.40 o 
  -3   8  13       78.29       70.82     29.84 o 
  -2   8  13      977.24      900.34     41.92 o 
  -1   8  13      817.01      750.66     28.74 o 
   0   8  13       21.08      -17.80     17.80 o 
   1   8  13      707.89      568.87     29.34 o 
   2   8  13     2018.29     1886.49     48.63 o 
   3   8  13     1469.51     1284.56     51.45 o 
   4   8  13     3390.23     3237.58     84.53 o 
   5   8  13      977.16      984.98     44.32 o 
   6   8  13      780.46      818.96     37.79 o 
   7   8  13      509.70      397.89     79.27 o 
   8   8  13        0.53      -59.47     59.47 o 
  -7   9  13      633.04      787.80     86.96 o 
  -6   9  13       47.65      266.61     59.58 o 
  -5   9  13       28.75       90.28     25.00 o 
  -4   9  13      626.62      739.16     51.49 o 
  -3   9  13     1651.03     1611.31     60.42 o 
  -2   9  13        8.60      -24.91     24.91 o 
  -1   9  13     1396.19     1323.67     41.76 o 
   0   9  13        1.71      -18.27     18.27 o 
   1   9  13       76.49       85.31     22.85 o 
   2   9  13      791.16      775.02     35.80 o 
   3   9  13      394.88      432.21     44.14 o 
   4   9  13      120.82      131.78     29.30 o 
   5   9  13      532.39      535.42     55.00 o 
   6   9  13     1539.76     1498.71     60.68 o 
   7   9  13       40.27       -3.56     63.57 o 
   8   9  13      452.33      403.77     80.35 o 
  -6  10  13       20.25       13.41     54.14 o 
  -5  10  13      389.87      574.36     67.70 o 
  -4  10  13     1518.58     1599.86     75.80 o 
  -3  10  13       39.72       28.64     30.18 o 
  -2  10  13       22.75      -28.67     28.67 o 
  -1  10  13       40.47       17.08     27.79 o 
   0  10  13       60.10       73.30     24.92 o 
   1  10  13       54.04       40.15     18.30 o 
   2  10  13      190.03      192.20     33.90 o 
   3  10  13      774.68      732.18     40.70 o 
   4  10  13      182.71      224.27     38.34 o 
   5  10  13      293.45      274.64     49.68 o 
   6  10  13      588.11      594.20     46.10 o 
   7  10  13       21.34      -62.72     62.72 o 
  -6  11  13      105.76       66.35     71.30 o 
  -5  11  13      142.11      267.12     76.95 o 
  -4  11  13      353.75      389.39     47.92 o 
  -3  11  13      351.12      459.39     46.89 o 
  -2  11  13       10.12       -4.85     33.48 o 
  -1  11  13      510.45      573.19     39.90 o 
   0  11  13      421.42      400.83     27.69 o 
   1  11  13      530.83      492.17     36.53 o 
   2  11  13      513.49      531.26     37.54 o 
   3  11  13        4.08      -11.91     25.87 o 
   4  11  13       50.81       23.72     32.79 o 
   5  11  13      943.23      895.56     86.77 o 
   6  11  13      600.94      590.33     57.89 o 
   7  11  13      152.38       83.29     67.44 o 
  -5  12  13      513.58      518.77     87.08 o 
  -4  12  13      438.31      427.47     59.00 o 
  -3  12  13       45.04       41.83     49.13 o 
  -2  12  13        5.56      -25.88     33.54 o 
  -1  12  13      196.55      167.39     38.36 o 
   0  12  13      210.26      255.44     40.55 o 
   1  12  13       10.31      -33.38     47.35 o 
   2  12  13      777.08      771.70     43.33 o 
   3  12  13      596.16      622.72     39.49 o 
   4  12  13       26.98       -7.47     39.71 o 
   5  12  13      124.38       98.41     36.33 o 
   6  12  13     1187.78     1167.05     66.70 o 
  -5  13  13       19.28      -41.45     62.33 o 
  -4  13  13        9.73       34.55     48.29 o 
  -3  13  13       18.42       28.07     39.11 o 
  -2  13  13      281.16      286.09     38.15 o 
  -1  13  13      564.11      525.93     43.25 o 
   0  13  13      187.64      152.23     41.38 o 
   1  13  13      246.19      249.61     36.76 o 
   2  13  13     1792.52     1830.63     65.49 o 
   3  13  13     1406.98     1294.38     54.64 o 
   4  13  13       14.55      -31.21     35.27 o 
   5  13  13      383.18      423.75     40.26 o 
   6  13  13        7.86      -25.49     59.20 o 
  -4  14  13        1.50      -42.92     42.92 o 
  -3  14  13       50.76       73.40     42.97 o 
  -2  14  13       39.71       35.42     44.11 o 
  -1  14  13      334.67      391.73     70.01 o 
   0  14  13      315.02      254.13     39.87 o 
   1  14  13      541.32      523.60     50.69 o 
   2  14  13     1334.39     1337.35     57.29 o 
   3  14  13      306.44      315.20     34.41 o 
   4  14  13       20.52       14.85     34.21 o 
   5  14  13        0.03        2.10     43.08 o 
  -3  15  13       38.85       70.45     46.03 o 
  -2  15  13       53.95       14.84     38.91 o 
  -1  15  13       24.46      -33.07     33.07 o 
   0  15  13        7.01        9.63     36.72 o 
   1  15  13      703.16      694.81     67.97 o 
   2  15  13     1353.84     1399.75     70.46 o 
   3  15  13     1401.74     1529.11     64.68 o 
   4  15  13        0.31      -21.65     40.41 o 
  -1  16  13      307.55      280.86     51.19 o 
   0  16  13        0.28       -3.87     43.22 o 
   1  16  13      316.33      289.17     51.49 o 
   2  16  13     2112.41     2256.01     94.59 o 
  -2 -11  14       34.35       18.90     67.34 o 
  -1 -11  14      325.29      332.61     47.51 o 
   0 -11  14       20.18       22.51     44.39 o 
   1 -11  14       16.32      -34.77     34.77 o 
   2 -11  14       88.46       91.73     62.15 o 
  -4 -10  14        8.86       -3.42     58.18 o 
  -3 -10  14        0.84       -9.27     36.28 o 
  -2 -10  14      196.73      259.62     43.54 o 
  -1 -10  14      198.88      208.01     40.24 o 
   0 -10  14      179.55      259.30     39.33 o 
   1 -10  14       18.59       15.41     34.37 o 
   2 -10  14      507.78      479.76     40.04 o 
   3 -10  14      108.97      123.22     41.68 o 
  -5  -9  14      723.01      681.87     56.13 o 
  -4  -9  14      111.99       86.31     38.87 o 
  -3  -9  14      315.32      311.75     32.96 o 
  -2  -9  14       13.01       15.20     27.79 o 
  -1  -9  14        3.25      -31.01     31.01 o 
   0  -9  14        8.32      -12.16     39.57 o 
   1  -9  14      285.97      298.65     44.15 o 
   2  -9  14      216.90      204.25     34.35 o 
   3  -9  14     1931.37     2025.33     65.55 o 
   4  -9  14     1017.16     1029.30     79.05 o 
  -5  -8  14       60.97       42.76     29.54 o 
  -4  -8  14      142.58      127.44     76.42 o 
  -3  -8  14       20.58        9.22     24.37 o 
  -2  -8  14       90.08       61.71     28.10 o 
  -1  -8  14        0.64      -12.59     29.86 o 
   0  -8  14      924.15      966.00     49.31 o 
   1  -8  14      105.20       58.89     29.22 o 
   2  -8  14       11.62      -20.01     28.33 o 
   3  -8  14      509.41      606.94     48.54 o 
   4  -8  14      175.02      159.74     37.16 o 
   5  -8  14      753.45      759.98     71.17 o 
  -6  -7  14        1.84      -47.89     54.13 o 
  -5  -7  14      264.64      335.33    106.69 o 
  -4  -7  14     1114.39     1118.47     57.10 o 
  -3  -7  14       69.82       17.39     23.44 o 
  -2  -7  14      764.18      750.11     36.15 o 
  -1  -7  14       24.99       14.76     24.21 o 
   0  -7  14      315.66      263.56     30.70 o 
   1  -7  14      803.65      807.00     44.92 o 
   2  -7  14      203.33      237.99     43.65 o 
   3  -7  14      467.54      547.71     37.66 o 
   4  -7  14      369.14      342.27     38.77 o 
   5  -7  14      179.64      184.35     39.14 o 
   6  -7  14      197.88      275.32     79.66 o 
  -6  -6  14        0.33        9.81     53.60 o 
  -5  -6  14      536.94      571.45     35.96 o 
  -4  -6  14        3.68      -27.57     27.57 o 
  -3  -6  14        3.63      -13.48     21.77 o 
  -2  -6  14       94.78      107.79     34.95 o 
  -1  -6  14     1516.48     1503.49     44.98 o 
   0  -6  14      365.37      410.38     26.86 o 
   1  -6  14     2340.72     2262.17     63.61 o 
   2  -6  14       30.86       62.22     26.74 o 
   3  -6  14      362.23      331.19     40.30 o 
   4  -6  14       17.75       47.24     31.08 o 
   5  -6  14       44.12       54.71     31.34 o 
   6  -6  14       12.03       31.48     66.97 o 
  -7  -5  14      247.14      220.48     58.67 o 
  -6  -5  14      679.85      657.02     72.22 o 
  -5  -5  14        0.77      -43.06     50.01 o 
  -4  -5  14       68.50       66.49     30.02 o 
  -3  -5  14       17.58      -39.90     43.30 o 
  -2  -5  14       23.89       15.21     20.45 o 
  -1  -5  14      176.49      188.64     22.73 o 
   0  -5  14      882.85      844.60     31.99 o 
   1  -5  14     3590.07     3579.56     76.25 o 
   2  -5  14     1636.89     1616.07     52.47 o 
   3  -5  14     2484.07     2585.40     63.49 o 
   4  -5  14      254.56      285.18     27.45 o 
   5  -5  14      560.29      577.64     41.37 o 
   6  -5  14        7.40       77.88     70.38 o 
   7  -5  14      318.76      321.33     82.67 o 
  -7  -4  14     1129.44     1013.48     98.95 o 
  -6  -4  14      742.58      774.32     73.77 o 
  -5  -4  14      125.71      221.70     65.39 o 
  -4  -4  14      310.32      320.15     26.36 o 
  -3  -4  14       88.60       93.41     25.98 o 
  -2  -4  14      196.92      205.59     21.26 o 
  -1  -4  14     3657.89     3658.21     69.40 o 
   0  -4  14     2064.48     2013.98     47.55 o 
   1  -4  14     2335.41     2383.44     58.13 o 
   2  -4  14      528.61      520.61     32.80 o 
   3  -4  14      101.12       92.76     23.87 o 
   4  -4  14       20.47      -20.62     22.88 o 
   5  -4  14        9.84       27.94     26.70 o 
   6  -4  14      446.17      371.06     76.95 o 
   7  -4  14      122.85      189.32     73.47 o 
  -7  -3  14      122.40       86.67     52.03 o 
  -6  -3  14        2.16      -46.57     46.70 o 
  -5  -3  14       12.91       15.36     49.17 o 
  -4  -3  14     2589.70     2714.41     65.73 o 
  -3  -3  14      128.81      161.92     21.67 o 
  -2  -3  14      467.05      502.31     22.30 o 
  -1  -3  14       55.61       39.29     17.32 o 
   0  -3  14     1093.20     1058.49     31.62 o 
   1  -3  14     5654.43     5723.24     97.80 o 
   2  -3  14      635.99      580.38     32.84 o 
   3  -3  14      998.30     1024.89     37.71 o 
   4  -3  14      339.38      358.06     28.00 o 
   5  -3  14      421.24      466.52     32.01 o 
   6  -3  14        0.27      -21.73     33.52 o 
   7  -3  14       29.07       -7.81     62.95 o 
  -8  -2  14      133.80      116.99     59.43 o 
  -7  -2  14      602.79      533.75     95.74 o 
  -6  -2  14      503.34      512.13    142.65 o 
  -5  -2  14      691.87      701.23     67.42 o 
  -4  -2  14      147.18      119.75     21.20 o 
  -3  -2  14     3272.83     3355.62     61.05 o 
  -2  -2  14     2055.36     2086.82     46.06 o 
  -1  -2  14     1059.03     1065.12     35.03 o 
   0  -2  14      602.31      547.99     23.51 o 
   1  -2  14     1346.40     1367.87     37.86 o 
   2  -2  14        0.03       -7.84     20.40 o 
   3  -2  14      168.39      160.35     22.44 o 
   4  -2  14     1166.79     1129.58     38.73 o 
   5  -2  14       83.17       85.96     25.16 o 
   6  -2  14        4.16       -0.85     25.95 o 
   7  -2  14      284.52      263.87     67.67 o 
   8  -2  14       37.77       35.65     63.18 o 
  -8  -1  14        0.12      -46.17     46.17 o 
  -7  -1  14       50.81       80.70     49.33 o 
  -6  -1  14        6.21       -0.26    123.97 o 
  -5  -1  14       94.15      143.85     51.60 o 
  -4  -1  14      878.08      930.22     34.79 o 
  -3  -1  14      266.55      272.45     33.10 o 
  -2  -1  14      319.84      296.15     30.01 o 
  -1  -1  14       80.62       92.54     16.25 o 
   0  -1  14     2859.53     2912.10     53.29 o 
   1  -1  14      764.52      710.80     27.64 o 
   2  -1  14     3697.92     3586.59     67.24 o 
   3  -1  14     1404.33     1430.95     42.54 o 
   4  -1  14       11.37        4.43     21.96 o 
   5  -1  14     1101.18     1047.17     45.10 o 
   6  -1  14      100.83       78.46     26.75 o 
   7  -1  14       30.05      138.82     60.63 o 
   8  -1  14      891.52      833.37     90.56 o 
  -8   0  14      392.51      453.96     85.34 o 
  -7   0  14      148.52      113.18     48.63 o 
  -6   0  14      462.38      421.21     58.15 o 
  -5   0  14      111.60      301.43     54.83 o 
  -4   0  14      537.68      604.31     31.05 o 
  -3   0  14     1453.36     1494.23     37.37 o 
  -2   0  14      605.63      653.33     28.56 o 
  -1   0  14     3378.04     3474.04     59.50 o 
   0   0  14     2581.86     2804.40     51.46 o 
   1   0  14     2379.52     2299.09     54.10 o 
   2   0  14       65.49       43.82     17.83 o 
   3   0  14      981.29      958.95     42.57 o 
   4   0  14      787.95      739.53     46.81 o 
   5   0  14        5.27       -6.95     26.60 o 
   6   0  14        0.36       -7.02     23.93 o 
   7   0  14      117.11      100.92     57.38 o 
   8   0  14        5.25      -34.11     55.30 o 
  -8   1  14      119.44      191.29     54.52 o 
  -7   1  14        2.05       14.34     46.64 o 
  -6   1  14       65.06      175.15     51.00 o 
  -5   1  14      129.12      202.55     48.82 o 
  -4   1  14     1113.85     1156.71     35.49 o 
  -3   1  14       55.20       55.30     15.74 o 
  -2   1  14      271.90      279.02     20.09 o 
  -1   1  14       44.30       53.84     16.92 o 
   0   1  14      539.80      475.40     22.98 o 
   1   1  14     1841.61     1823.57     53.85 o 
   2   1  14     3072.24     3075.01     64.67 o 
   3   1  14      410.68      457.06     24.74 o 
   4   1  14       62.55       29.73     21.35 o 
   5   1  14      343.21      326.58     30.51 o 
   6   1  14      564.84      535.68     33.53 o 
   7   1  14      234.34      226.67     66.74 o 
   8   1  14      608.15      794.24     86.46 o 
  -8   2  14       33.00      -45.34     45.34 o 
  -7   2  14       61.90       57.27     49.12 o 
  -6   2  14     3354.28     3377.13    143.53 o 
  -5   2  14       11.29       19.98     25.02 o 
  -4   2  14      400.72      470.20     34.04 o 
  -3   2  14      796.03      865.72     26.31 o 
  -2   2  14      172.24      165.38     18.82 o 
  -1   2  14      294.51      321.35     20.79 o 
   0   2  14      790.29      765.65     26.95 o 
   1   2  14     1181.24     1142.51     46.06 o 
   2   2  14      276.38      230.63     22.36 o 
   3   2  14      450.11      368.92     26.93 o 
   4   2  14     2284.87     2064.43     54.94 o 
   5   2  14       29.90       20.71     21.28 o 
   6   2  14       54.43       37.65     24.39 o 
   7   2  14       21.51      -22.97     57.54 o 
   8   2  14       66.13       48.49     59.24 o 
  -8   3  14      164.29      177.16     64.07 o 
  -7   3  14      347.18      354.34     58.52 o 
  -6   3  14     1292.08     1384.73     73.23 o 
  -5   3  14       17.13       -4.94     37.77 o 
  -4   3  14      777.82      805.94     29.83 o 
  -3   3  14      372.56      387.42     20.90 o 
  -2   3  14      201.45      182.03     17.32 o 
  -1   3  14      301.84      261.73     20.77 o 
   0   3  14        4.44       30.46     18.33 o 
   1   3  14     1434.36     1378.03     40.34 o 
   2   3  14      792.23      712.71     32.04 o 
   3   3  14      451.79      373.45     27.05 o 
   4   3  14      425.02      398.01     34.29 o 
   5   3  14      427.83      402.80     28.02 o 
   6   3  14     1058.25     1020.91     56.35 o 
   7   3  14        2.91       15.00     59.78 o 
   8   3  14        2.18      -33.18     58.70 o 
  -8   4  14        4.74       57.14     47.53 o 
  -7   4  14       67.37       52.90     48.33 o 
  -6   4  14     2239.51     2310.05     94.46 o 
  -5   4  14       39.02       31.01     30.77 o 
  -4   4  14      619.44      623.60     27.22 o 
  -3   4  14     1950.94     1976.70     37.85 o 
  -2   4  14      522.61      442.82     29.16 o 
  -1   4  14       13.98       62.80     14.89 o 
   0   4  14      725.10      670.49     28.85 o 
   1   4  14       36.82       21.55     17.28 o 
   2   4  14     1528.08     1378.65     40.28 o 
   3   4  14     1096.26     1012.30     40.30 o 
   4   4  14     3684.22     3467.60     77.35 o 
   5   4  14        1.92      -21.13     21.13 o 
   6   4  14       97.87       72.03     25.39 o 
   7   4  14       26.52       30.78     60.48 o 
   8   4  14        1.60       -3.17     59.63 o 
  -8   5  14     1093.86     1037.78    132.13 o 
  -7   5  14      959.18     1025.31     77.53 o 
  -6   5  14     1531.67     1407.56     74.16 o 
  -5   5  14       46.70       67.58     37.55 o 
  -4   5  14     3555.58     3583.44     73.08 o 
  -3   5  14     1432.12     1474.80     35.30 o 
  -2   5  14       58.35       28.13     15.63 o 
  -1   5  14     2204.38     2210.95     44.38 o 
   0   5  14        5.12      -16.17     16.55 o 
   1   5  14     1928.97     1923.34     54.39 o 
   2   5  14      156.75      136.90     21.27 o 
   3   5  14     2057.25     1944.22     53.53 o 
   4   5  14      949.58      950.50     45.53 o 
   5   5  14      573.81      529.01     31.08 o 
   6   5  14     1938.90     2001.24     94.18 o 
   7   5  14      243.84      332.00     73.01 o 
   8   5  14       17.67       27.84     62.80 o 
  -7   6  14      141.00      117.62    125.25 o 
  -6   6  14      831.20      952.88     61.15 o 
  -5   6  14      302.91      320.14     46.84 o 
  -4   6  14        1.24      -18.35     18.35 o 
  -3   6  14      954.97      893.43     28.37 o 
  -2   6  14      135.94      131.58     17.41 o 
  -1   6  14       93.00      110.39     19.58 o 
   0   6  14      650.55      706.27     27.66 o 
   1   6  14     1441.38     1556.10     43.89 o 
   2   6  14      163.44      133.00     25.64 o 
   3   6  14      143.47      186.51     25.63 o 
   4   6  14     4420.84     4220.06     90.51 o 
   5   6  14      327.49      319.28     31.69 o 
   6   6  14      688.42      686.80     49.40 o 
   7   6  14     2245.20     1831.01    133.71 o 
   8   6  14      179.32      130.47     68.91 o 
  -7   7  14      465.14      378.39     60.96 o 
  -6   7  14      720.21      772.73     58.01 o 
  -5   7  14       70.71      102.47    102.01 o 
  -4   7  14      363.77      402.69     30.31 o 
  -3   7  14     1599.89     1593.53     48.33 o 
  -2   7  14      255.14      253.83     21.98 o 
  -1   7  14     3823.94     3661.43     68.82 o 
   0   7  14     2765.64     2852.19     57.79 o 
   1   7  14     3560.74     3431.29     71.67 o 
   2   7  14     1240.77     1234.46     50.55 o 
   3   7  14     1456.91     1403.82     53.59 o 
   4   7  14      602.01      525.39     43.85 o 
   5   7  14      754.94      672.69     39.28 o 
   6   7  14       70.72       24.14     26.93 o 
   7   7  14      299.52      242.14     70.99 o 
   8   7  14      673.12      684.35     90.33 o 
  -7   8  14        3.67      178.23     64.96 o 
  -6   8  14      245.42      263.34     46.75 o 
  -5   8  14      205.43      189.36     20.26 o 
  -4   8  14       68.46       98.99     32.63 o 
  -3   8  14       15.63       75.08     40.27 o 
  -2   8  14      470.31      458.53     40.35 o 
  -1   8  14      373.15      289.48     26.06 o 
   0   8  14        2.00        8.91     18.82 o 
   1   8  14       18.19       30.84     21.67 o 
   2   8  14     1277.53     1154.81     43.43 o 
   3   8  14      367.92      345.15     37.27 o 
   4   8  14      702.78      706.65     66.85 o 
   5   8  14      111.27       86.50     28.11 o 
   6   8  14        6.08      -28.00     28.00 o 
   7   8  14     1668.12     1481.14    119.56 o 
   8   8  14      378.44      273.00     77.03 o 
  -7   9  14      858.29     1126.17    103.94 o 
  -6   9  14      201.77      231.98     59.25 o 
  -5   9  14      191.49      245.59     38.81 o 
  -4   9  14      131.25      382.99     45.66 o 
  -3   9  14     1262.26     1284.34     55.88 o 
  -2   9  14      735.57      653.11     40.24 o 
  -1   9  14       57.58       29.42     25.03 o 
   0   9  14      487.83      541.61     35.74 o 
   1   9  14      923.03      925.19     36.47 o 
   2   9  14        0.48      -16.38     22.86 o 
   3   9  14      580.82      515.64     38.38 o 
   4   9  14      252.10      260.71     33.10 o 
   5   9  14      458.72      468.58     36.36 o 
   6   9  14      115.69       68.73     35.04 o 
   7   9  14       58.49       28.77     69.45 o 
  -6  10  14     1463.14      921.69    136.50 o 
  -5  10  14       16.65       27.35     52.01 o 
  -4  10  14      378.01      430.01     49.24 o 
  -3  10  14      495.31      564.85     51.03 o 
  -2  10  14      242.50      276.66     36.09 o 
  -1  10  14       17.89       19.67     31.08 o 
   0  10  14      212.94      151.97     25.88 o 
   1  10  14       56.21       78.84     26.07 o 
   2  10  14      382.63      274.75     29.19 o 
   3  10  14      586.88      602.71     40.43 o 
   4  10  14     1462.15     1496.52     57.69 o 
   5  10  14        5.44      -28.32     28.32 o 
   6  10  14       47.01       65.84     36.07 o 
   7  10  14     1781.22     1619.88    136.42 o 
  -6  11  14      242.22      244.85     79.27 o 
  -5  11  14      335.92      514.52     84.45 o 
  -4  11  14        6.16       60.74     41.31 o 
  -3  11  14     2208.03     2380.28    114.27 o 
  -2  11  14      954.28      883.84     48.51 o 
  -1  11  14      513.01      439.01     45.65 o 
   0  11  14     1125.28     1028.66     49.86 o 
   1  11  14       45.14       -2.54     27.67 o 
   2  11  14       99.70       75.54     27.34 o 
   3  11  14     1811.23     1626.46    103.82 o 
   4  11  14        4.65       29.93     29.93 o 
   5  11  14      129.64      156.52     38.75 o 
   6  11  14      203.59      210.21     41.80 o 
  -5  12  14        5.60       16.55     69.45 o 
  -4  12  14     1119.75     1207.40     81.55 o 
  -3  12  14      813.22      861.64     70.11 o 
  -2  12  14      875.24      987.77     69.42 o 
  -1  12  14       64.32       10.93     36.43 o 
   0  12  14        2.90       13.65     35.52 o 
   1  12  14      297.53      333.22     42.11 o 
   2  12  14      299.62      284.14     36.43 o 
   3  12  14       67.26       43.03     29.92 o 
   4  12  14       25.29      -14.27     34.73 o 
   5  12  14      652.28      620.03     47.36 o 
   6  12  14      401.51      464.55     48.58 o 
  -4  13  14      806.26      931.20     73.63 o 
  -3  13  14     2275.79     2571.81    119.23 o 
  -2  13  14     1485.40     1443.73     71.62 o 
  -1  13  14      202.97      253.52     50.14 o 
   0  13  14      253.86      231.14     43.05 o 
   1  13  14      115.12      136.27     40.08 o 
   2  13  14      309.65      337.61     38.38 o 
   3  13  14       57.53       33.98     30.90 o 
   4  13  14      754.72      751.99     53.74 o 
   5  13  14       84.01       63.66     35.05 o 
  -3  14  14     2751.50     2727.80    125.69 o 
  -2  14  14      327.95      407.10     52.48 o 
  -1  14  14       21.05       23.79     35.20 o 
   0  14  14      313.41      307.36     45.61 o 
   1  14  14      328.96      296.31     46.59 o 
   2  14  14       25.60       43.63     40.51 o 
   3  14  14       65.15       39.87     32.76 o 
   4  14  14        0.34      -33.83     33.83 o 
  -2  15  14     1381.82     1438.74    134.17 o 
  -1  15  14       53.57      -11.87     33.82 o 
   0  15  14       12.18      -36.03     36.03 o 
   1  15  14      239.65      372.98     63.90 o 
   2  15  14      678.42      687.92     51.21 o 
   3  15  14      495.92      605.70     69.26 o 
   1  16  14       71.65       34.10     39.67 o 
  -2 -10  15      540.33      482.15     52.92 o 
  -1 -10  15      467.45      415.85     50.62 o 
   0 -10  15      919.56      882.76     52.68 o 
   1 -10  15      330.79      353.92     43.24 o 
   2 -10  15        4.68      -24.28     34.82 o 
  -4  -9  15      533.47      554.53     76.40 o 
  -3  -9  15      185.99      119.02     38.66 o 
  -2  -9  15      706.63      773.26     42.98 o 
  -1  -9  15      629.44      622.58     53.14 o 
   0  -9  15       11.45      -14.54     33.61 o 
   1  -9  15       11.99      -20.14     33.85 o 
   2  -9  15       23.86       46.83     32.78 o 
   3  -9  15      139.35      197.39     35.39 o 
  -5  -8  15      654.61      584.91     60.17 o 
  -4  -8  15       20.96       52.76     64.99 o 
  -3  -8  15      161.37      115.96     27.20 o 
  -2  -8  15       90.04       67.54     31.19 o 
  -1  -8  15      551.30      529.44     41.98 o 
   0  -8  15       91.54      139.26     44.72 o 
   1  -8  15      190.04      226.84     33.63 o 
   2  -8  15       30.13       12.35     33.51 o 
   3  -8  15      108.05       66.33     31.56 o 
   4  -8  15        0.79       -8.46     37.16 o 
  -5  -7  15      176.37      210.09     38.69 o 
  -4  -7  15      217.89      209.35     40.22 o 
  -3  -7  15       29.03       18.51     26.46 o 
  -2  -7  15     1876.64     1862.27     62.19 o 
  -1  -7  15      609.21      637.76     42.49 o 
   0  -7  15       90.31       49.89     31.15 o 
   1  -7  15        0.25       11.66     28.78 o 
   2  -7  15      354.50      409.59     35.93 o 
   3  -7  15      106.65      141.37     31.69 o 
   4  -7  15        1.94      -31.75     31.75 o 
   5  -7  15      577.54      533.64     48.75 o 
  -6  -6  15       25.75       76.08     57.39 o 
  -5  -6  15      311.09      282.48    152.16 o 
  -4  -6  15      862.20      943.39     47.94 o 
  -3  -6  15        5.39      -30.29     30.29 o 
  -2  -6  15      367.80      384.04     30.02 o 
  -1  -6  15      305.55      321.45     34.15 o 
   0  -6  15        0.09      -14.58     26.52 o 
   1  -6  15       11.37      -13.26     26.29 o 
   2  -6  15      636.43      641.21     38.63 o 
   3  -6  15      163.28      116.22     29.36 o 
   4  -6  15      217.50      192.44     35.08 o 
   5  -6  15      760.67      827.92     53.02 o 
   6  -6  15     1089.82      908.78    104.56 o 
  -6  -5  15      223.50      150.20     58.54 o 
  -5  -5  15      541.45      561.53     48.30 o 
  -4  -5  15      792.11      866.33     45.87 o 
  -3  -5  15       74.06       57.85     30.66 o 
  -2  -5  15      451.32      490.78     30.66 o 
  -1  -5  15       13.39      -11.93     21.13 o 
   0  -5  15      155.02      129.58     25.62 o 
   1  -5  15      586.84      492.43     34.62 o 
   2  -5  15       29.15       17.60     29.81 o 
   3  -5  15       10.31      -16.15     28.07 o 
   4  -5  15      344.48      296.48     32.30 o 
   5  -5  15     1550.45     1597.94     61.81 o 
   6  -5  15       38.64       15.31     72.70 o 
  -7  -4  15        0.32       46.75     52.03 o 
  -6  -4  15      271.37      292.62     78.96 o 
  -5  -4  15      526.87      717.25     74.91 o 
  -4  -4  15      664.04      717.10     41.61 o 
  -3  -4  15      239.21      215.64     46.26 o 
  -2  -4  15        9.64      -21.38     21.38 o 
  -1  -4  15       19.50       13.68     19.54 o 
   0  -4  15     1464.99     1431.17     41.14 o 
   1  -4  15       13.82       -0.03     23.14 o 
   2  -4  15      264.43      264.50     29.63 o 
   3  -4  15      816.60      690.20     34.66 o 
   4  -4  15      409.83      450.93     31.49 o 
   5  -4  15     1115.83     1166.58     59.55 o 
   6  -4  15      984.47     1070.38     66.67 o 
   7  -4  15      121.50        0.46     65.81 o 
  -7  -3  15       21.39       -3.46     51.67 o 
  -6  -3  15       67.95       88.02     53.83 o 
  -5  -3  15      841.06      935.36     79.29 o 
  -4  -3  15      442.22      526.49     45.71 o 
  -3  -3  15       65.78      101.01     29.77 o 
  -2  -3  15      730.71      718.87     41.19 o 
  -1  -3  15      535.01      535.76     29.60 o 
   0  -3  15      675.06      611.01     28.10 o 
   1  -3  15       96.72      100.33     21.23 o 
   2  -3  15     1365.89     1236.22     46.34 o 
   3  -3  15      642.86      559.79     31.41 o 
   4  -3  15      239.89      227.21     26.75 o 
   5  -3  15     1013.66     1039.89     49.21 o 
   6  -3  15      421.68      509.26     49.64 o 
   7  -3  15      308.60      209.74     70.22 o 
  -7  -2  15        8.78      -27.25     49.49 o 
  -6  -2  15      997.53      912.59    118.32 o 
  -5  -2  15      686.95      689.24     83.06 o 
  -4  -2  15      106.69       92.19     22.39 o 
  -3  -2  15       99.34       82.46     25.90 o 
  -2  -2  15      114.70       94.21     19.33 o 
  -1  -2  15        6.93       35.46     18.91 o 
   0  -2  15      200.17      214.82     26.79 o 
   1  -2  15      873.90      781.44     46.50 o 
   2  -2  15        0.87      -19.25     19.25 o 
   3  -2  15      521.17      450.70     28.33 o 
   4  -2  15       44.91       -3.33     22.16 o 
   5  -2  15      992.69      893.98     44.79 o 
   6  -2  15      636.37      695.25     54.21 o 
   7  -2  15      792.02      910.09     99.69 o 
  -7  -1  15       26.96       19.41     52.51 o 
  -6  -1  15      207.77      129.05     54.02 o 
  -5  -1  15     1271.25     1070.57     79.05 o 
  -4  -1  15     1562.68     1599.51     47.62 o 
  -3  -1  15      336.44      384.56     39.34 o 
  -2  -1  15      333.88      361.06     25.54 o 
  -1  -1  15      688.70      719.78     31.56 o 
   0  -1  15        8.66        8.38     16.89 o 
   1  -1  15     1233.20     1155.64     37.26 o 
   2  -1  15      563.34      566.16     28.98 o 
   3  -1  15      392.79      418.96     44.65 o 
   4  -1  15      634.65      681.25     31.55 o 
   5  -1  15     1446.22     1470.24     56.07 o 
   6  -1  15     1166.20     1123.76     55.13 o 
   7  -1  15      279.65      348.40     70.92 o 
  -7   0  15        2.27      -14.40     47.13 o 
  -6   0  15     1063.67      971.17    167.86 o 
  -5   0  15      522.91      677.16     67.77 o 
  -4   0  15      269.55      284.48     24.47 o 
  -3   0  15      901.10      965.41     49.91 o 
  -2   0  15      198.80      212.42     20.14 o 
  -1   0  15      657.57      678.57     25.17 o 
   0   0  15      140.75      148.40     18.58 o 
   1   0  15      210.33      175.88     20.59 o 
   2   0  15        4.54      -17.05     17.05 o 
   3   0  15      289.49      281.19     23.16 o 
   4   0  15      126.19      127.39     28.15 o 
   5   0  15      313.00      290.17     46.19 o 
   6   0  15     1159.51     1172.08     47.95 o 
   7   0  15      747.30      748.46     85.30 o 
   8   0  15       62.44       66.05     64.65 o 
  -7   1  15       74.57       11.51     50.08 o 
  -6   1  15      160.66      169.96    127.95 o 
  -5   1  15     1300.37     1247.01     88.09 o 
  -4   1  15     1235.27     1200.86     40.64 o 
  -3   1  15     1128.21     1214.78     46.46 o 
  -2   1  15        4.32      -15.79     15.79 o 
  -1   1  15     1669.21     1836.03     43.62 o 
   0   1  15       62.88       27.32     16.41 o 
   1   1  15      275.76      244.76     23.30 o 
   2   1  15      719.48      671.75     26.60 o 
   3   1  15       68.68      106.03     32.81 o 
   4   1  15      173.79      126.18     28.33 o 
   5   1  15      925.76      947.08     43.56 o 
   6   1  15      655.07      686.89     38.12 o 
   7   1  15      694.80      540.12     80.43 o 
   8   1  15       47.67       71.07     62.33 o 
  -7   2  15      151.80      145.18     92.73 o 
  -6   2  15      220.90      226.23    139.13 o 
  -5   2  15      119.05      119.71     59.39 o 
  -4   2  15      440.25      423.83     26.27 o 
  -3   2  15     1559.78     1517.07     36.03 o 
  -2   2  15        7.61       -5.72     15.02 o 
  -1   2  15     1223.64     1248.59     36.19 o 
   0   2  15       14.50       13.05     17.65 o 
   1   2  15     1420.72     1402.19     41.76 o 
   2   2  15       20.90      -18.94     19.41 o 
   3   2  15       69.16       48.12     22.68 o 
   4   2  15      694.11      647.35     42.61 o 
   5   2  15       56.45        0.04     25.81 o 
   6   2  15      889.80      861.04     57.99 o 
   7   2  15      122.13      154.98     69.06 o 
   8   2  15      235.99      187.31     70.76 o 
  -7   3  15      221.48      217.17     56.99 o 
  -6   3  15      110.58      169.50     41.68 o 
  -5   3  15        4.45       -0.26     47.86 o 
  -4   3  15      640.68      679.43     31.08 o 
  -3   3  15       93.60      107.85     27.94 o 
  -2   3  15       83.90      125.56     17.39 o 
  -1   3  15      504.95      466.68     31.04 o 
   0   3  15      114.32       96.48     21.04 o 
   1   3  15      222.81      196.99     22.29 o 
   2   3  15      674.14      693.20     39.34 o 
   3   3  15      459.95      420.26     28.97 o 
   4   3  15       11.86        3.69     26.38 o 
   5   3  15      869.29      729.62     55.37 o 
   6   3  15      950.14      899.60     41.98 o 
   7   3  15      738.48      642.90     87.00 o 
   8   3  15       58.69       63.03     67.44 o 
  -7   4  15       66.41       36.04     52.26 o 
  -6   4  15      434.53      363.14     48.34 o 
  -5   4  15      122.89      144.25     41.95 o 
  -4   4  15      899.54      852.78     32.77 o 
  -3   4  15     3506.70     3482.04     68.24 o 
  -2   4  15      747.23      748.54     32.42 o 
  -1   4  15      146.83      190.12     61.60 o 
   0   4  15       23.35       33.74     19.93 o 
   1   4  15       23.66       22.37     19.58 o 
   2   4  15     1872.35     1704.78     46.26 o 
   3   4  15       76.17       60.61     22.92 o 
   4   4  15      677.60      611.94     38.21 o 
   5   4  15      644.60      641.63     39.10 o 
   6   4  15      725.23      739.94     39.63 o 
   7   4  15      143.09       65.04     62.18 o 
   8   4  15      499.70      549.86     85.07 o 
  -7   5  15        1.15       18.64     57.62 o 
  -6   5  15        0.78       54.15     40.06 o 
  -5   5  15      501.89      474.19     48.67 o 
  -4   5  15      287.95      301.57     24.31 o 
  -3   5  15     1507.85     1467.57     41.32 o 
  -2   5  15        0.24      -16.05     16.11 o 
  -1   5  15     2404.86     2485.95     52.09 o 
   0   5  15      109.59       99.40     19.74 o 
   1   5  15     1858.90     1855.68     54.82 o 
   2   5  15        5.40       -8.94     21.10 o 
   3   5  15     3960.26     3896.32     85.77 o 
   4   5  15      148.93      151.24     29.17 o 
   5   5  15        9.65        8.37     26.64 o 
   6   5  15     2341.10     2198.38     66.13 o 
   7   5  15      243.95      238.74     76.25 o 
   8   5  15       11.99      -23.82     63.42 o 
  -7   6  15      636.43      606.01     68.71 o 
  -6   6  15      114.40      116.64     43.29 o 
  -5   6  15      307.88      303.99     24.11 o 
  -4   6  15      968.39     1014.66     41.58 o 
  -3   6  15        2.52      -20.77     24.51 o 
  -2   6  15     1065.94     1117.26     38.62 o 
  -1   6  15      602.10      618.29     34.13 o 
   0   6  15       96.73      125.24     28.21 o 
   1   6  15     2419.20     2436.98     60.08 o 
   2   6  15     2925.89     2767.15     76.94 o 
   3   6  15     2918.95     2752.15     77.21 o 
   4   6  15       84.32       37.70     27.97 o 
   5   6  15       99.46       74.52     29.14 o 
   6   6  15      313.50      273.27     34.88 o 
   7   6  15      299.86      340.28     80.66 o 
   8   6  15      494.35      683.65     91.88 o 
  -7   7  15      577.47      460.57     65.12 o 
  -6   7  15        7.42       73.50     62.35 o 
  -5   7  15       63.61       75.84     16.55 o 
  -4   7  15      655.72      628.38     35.00 o 
  -3   7  15      887.86      889.05     41.92 o 
  -2   7  15     1114.64     1075.33     45.09 o 
  -1   7  15      241.44      245.95     25.32 o 
   0   7  15      290.52      312.52     26.05 o 
   1   7  15      363.87      341.24     27.00 o 
   2   7  15      125.67       82.15     29.06 o 
   3   7  15      336.92      332.73     34.40 o 
   4   7  15       33.34      -22.57     26.93 o 
   5   7  15      141.47      184.79     30.63 o 
   6   7  15      638.77      713.29     45.22 o 
   7   7  15       59.77      164.57     71.69 o 
  -6   8  15       27.45       28.23     83.68 o 
  -5   8  15      264.21      324.04     24.96 o 
  -4   8  15      152.74      108.27     33.95 o 
  -3   8  15        6.96       -4.59     35.91 o 
  -2   8  15      499.51      573.02     38.74 o 
  -1   8  15      761.34      766.28     52.23 o 
   0   8  15      572.02      614.32     31.85 o 
   1   8  15     2287.45     2235.12     56.73 o 
   2   8  15     1081.33     1076.94     49.32 o 
   3   8  15     1954.81     1888.90     64.52 o 
   4   8  15        9.93      -24.69     29.05 o 
   5   8  15      161.38      145.33     36.28 o 
   6   8  15       40.02       39.04     34.67 o 
   7   8  15        7.23       67.36     72.15 o 
  -6   9  15      141.82      607.38     75.13 o 
  -5   9  15      208.71      186.19     47.19 o 
  -4   9  15      579.55      560.45     52.01 o 
  -3   9  15       49.78       95.58     39.64 o 
  -2   9  15      236.32      177.12     36.97 o 
  -1   9  15      445.25      467.21     34.42 o 
   0   9  15       43.08       -7.10     22.39 o 
   1   9  15       97.32       76.73     25.69 o 
   2   9  15      257.64      214.13     28.72 o 
   3   9  15      624.48      664.09     41.61 o 
   4   9  15        0.79      -33.52     33.52 o 
   5   9  15       27.28        2.02     29.58 o 
   6   9  15     1724.15     1609.71     97.48 o 
   7   9  15       65.78       55.60     70.45 o 
  -6  10  15      192.67      260.22     64.90 o 
  -5  10  15      452.61      576.22     79.20 o 
  -4  10  15        6.43       49.56     41.44 o 
  -3  10  15      871.93     1178.38    103.77 o 
  -2  10  15      248.02      228.80     39.00 o 
  -1  10  15       38.92       13.51     29.81 o 
   0  10  15      754.38      629.11     38.26 o 
   1  10  15      878.10      806.90     40.04 o 
   2  10  15     3804.70     3938.87     89.82 o 
   3  10  15     1354.24     1297.47     55.97 o 
   4  10  15      361.88      295.93     36.15 o 
   5  10  15      129.78       95.05     31.56 o 
   6  10  15       60.95       54.73     37.42 o 
   7  10  15      285.50      285.53     83.91 o 
  -5  11  15      134.91      105.95     76.87 o 
  -4  11  15      195.59      394.79     49.79 o 
  -3  11  15      172.23      401.58     49.39 o 
  -2  11  15      189.21      121.28     36.50 o 
  -1  11  15      775.54      728.12     51.34 o 
   0  11  15        6.54      -17.93     34.37 o 
   1  11  15      753.89      749.35     48.81 o 
   2  11  15      548.37      533.75     35.54 o 
   3  11  15     1924.98     2048.65     70.62 o 
   4  11  15       34.11       77.85     31.91 o 
   5  11  15        1.38      -33.96     33.96 o 
   6  11  15      755.24      714.58     55.61 o 
  -5  12  15      339.86      367.66     85.30 o 
  -4  12  15       25.14       95.12     74.55 o 
  -3  12  15       21.09      210.97     75.33 o 
  -2  12  15        6.60       21.65     37.80 o 
  -1  12  15       43.44        6.88     36.37 o 
   0  12  15      343.11      378.57     45.90 o 
   1  12  15      138.27      112.56     38.86 o 
   2  12  15     2843.71     2930.36     83.97 o 
   3  12  15      115.35      165.68     32.28 o 
   4  12  15        0.25       46.90     36.97 o 
   5  12  15      552.16      473.95     46.65 o 
   6  12  15        0.46       54.54     39.70 o 
  -4  13  15      714.08      852.01    110.13 o 
  -3  13  15        8.32      182.06     53.53 o 
  -2  13  15      597.19      718.29     70.18 o 
  -1  13  15      463.03      425.14     48.37 o 
   0  13  15      141.97       79.57     40.15 o 
   1  13  15      290.51      307.78     44.98 o 
   2  13  15      858.56      874.28     75.41 o 
   3  13  15     1101.63     1158.25     53.63 o 
   4  13  15        5.49      -22.12     52.81 o 
   5  13  15       90.64       79.60     39.30 o 
  -3  14  15       19.32       74.27     53.98 o 
  -2  14  15      156.45      204.75     48.53 o 
  -1  14  15      711.20      619.46     51.93 o 
   0  14  15      522.37      471.78     51.71 o 
   1  14  15      486.85      445.22     80.71 o 
   2  14  15     1212.46     1085.88     66.41 o 
   3  14  15      729.19      803.21     48.96 o 
   4  14  15        5.63      -16.04     41.18 o 
  -1  15  15      359.63      413.18     51.34 o 
   0  15  15      171.00      180.28     48.36 o 
   1  15  15       52.02       25.64     44.05 o 
   2  15  15      718.83      769.43     62.24 o 
  -2  -9  16       13.43      -22.91     42.55 o 
  -1  -9  16      224.47      185.53     44.72 o 
   0  -9  16       70.40       44.98     37.39 o 
   1  -9  16     1297.58     1284.82     90.38 o 
   2  -9  16       18.98       -5.56     35.55 o 
  -4  -8  16      543.22      561.03     51.92 o 
  -3  -8  16      162.76      139.15     39.84 o 
  -2  -8  16        7.51        1.59     39.31 o 
  -1  -8  16        4.08       -2.58     32.28 o 
   0  -8  16     1522.30     1530.53     63.39 o 
   1  -8  16     1216.46     1268.64     58.53 o 
   2  -8  16      470.42      493.31     39.77 o 
   3  -8  16      150.67      216.28     35.24 o 
  -4  -7  16        0.21      -17.96     36.68 o 
  -3  -7  16     1119.96     1152.90     58.08 o 
  -2  -7  16       81.71       30.85     30.67 o 
  -1  -7  16       15.12        6.53     31.30 o 
   0  -7  16      420.83      433.36     40.34 o 
   1  -7  16     1001.13      973.47     62.57 o 
   2  -7  16       48.06       72.23     30.96 o 
   3  -7  16       51.38       37.43     30.42 o 
   4  -7  16      344.48      366.29     46.74 o 
  -5  -6  16        1.87       -8.16     27.34 o 
  -4  -6  16      734.53      793.42     55.52 o 
  -3  -6  16      155.59      195.26     72.71 o 
  -2  -6  16      182.36      174.12     30.24 o 
  -1  -6  16      775.09      821.49     45.82 o 
   0  -6  16      854.58      891.60     47.28 o 
   1  -6  16      580.08      612.45     39.21 o 
   2  -6  16      582.85      571.46     39.15 o 
   3  -6  16      402.83      423.71     36.67 o 
   4  -6  16      167.46      142.20     54.99 o 
   5  -6  16       86.03       93.97     38.80 o 
  -6  -5  16      516.47      476.93    119.72 o 
  -5  -5  16      248.78      326.81     68.66 o 
  -4  -5  16        8.67        0.29     31.24 o 
  -3  -5  16     1647.28     1671.40     64.51 o 
  -2  -5  16       40.64       27.87     23.92 o 
  -1  -5  16        0.82        2.48     24.79 o 
   0  -5  16      421.67      497.09     44.58 o 
   1  -5  16      753.32      777.82     40.17 o 
   2  -5  16        2.15        8.76     27.53 o 
   3  -5  16       86.05       96.93     29.68 o 
   4  -5  16      782.63      745.25     46.49 o 
   5  -5  16       12.94      -17.50     38.60 o 
   6  -5  16       96.78       98.71     63.61 o 
  -6  -4  16       56.58       36.41     63.73 o 
  -5  -4  16       12.19       14.13     28.21 o 
  -4  -4  16      878.09      939.04     53.28 o 
  -3  -4  16      505.97      521.35     41.07 o 
  -2  -4  16      135.01       69.44     23.79 o 
  -1  -4  16      114.66      130.27     23.88 o 
   0  -4  16      279.43      306.84     28.55 o 
   1  -4  16      226.91      286.36     32.61 o 
   2  -4  16      565.88      566.19     43.72 o 
   3  -4  16      240.57      270.58     31.45 o 
   4  -4  16      213.13      230.33     35.03 o 
   5  -4  16       27.44       14.36     37.39 o 
   6  -4  16      199.47      209.64     44.76 o 
  -6  -3  16      348.37      370.59    122.58 o 
  -5  -3  16      671.50      553.59     68.15 o 
  -4  -3  16      198.09      224.97     33.04 o 
  -3  -3  16     2035.27     1996.24     68.13 o 
  -2  -3  16        0.15      -14.30     21.41 o 
  -1  -3  16     1441.83     1438.61     44.60 o 
   0  -3  16     1240.91     1265.43     39.38 o 
   1  -3  16      150.98      187.77     27.87 o 
   2  -3  16       49.63       26.27     26.09 o 
   3  -3  16      158.35      107.44     27.68 o 
   4  -3  16      871.52      862.01     71.12 o 
   5  -3  16      285.66      258.99     35.81 o 
   6  -3  16        2.90      -20.79     47.79 o 
  -7  -2  16       60.60       85.45     56.41 o 
  -6  -2  16      153.89      140.70     56.94 o 
  -5  -2  16      185.53      226.20     57.68 o 
  -4  -2  16     1774.07     1732.00     62.29 o 
  -3  -2  16      142.14      172.25     32.29 o 
  -2  -2  16      139.32      100.92     30.50 o 
  -1  -2  16       71.87       43.76     20.03 o 
   0  -2  16      504.40      514.01     38.89 o 
   1  -2  16     1963.76     1912.66     52.55 o 
   2  -2  16       94.30       41.61     33.90 o 
   3  -2  16      226.80      220.61     29.28 o 
   4  -2  16     1155.03     1125.41     44.60 o 
   5  -2  16      710.48      774.05     43.86 o 
   6  -2  16      494.63      509.69     50.65 o 
   7  -2  16      225.31      301.22     76.87 o 
  -7  -1  16      659.24      552.71    104.83 o 
  -6  -1  16     1528.81     1604.28    102.99 o 
  -5  -1  16      191.05      242.26     56.94 o 
  -4  -1  16      242.08      283.33     33.04 o 
  -3  -1  16     1369.07     1593.03     62.84 o 
  -2  -1  16       36.37        3.39     23.47 o 
  -1  -1  16     1504.57     1507.67     41.04 o 
   0  -1  16     1433.97     1433.75     40.46 o 
   1  -1  16      457.80      436.04     26.19 o 
   2  -1  16     1729.20     1598.63     47.11 o 
   3  -1  16       37.14        8.72     24.41 o 
   4  -1  16     1496.42     1448.11     50.12 o 
   5  -1  16       28.17       23.29     28.75 o 
   6  -1  16      109.04      117.96     39.84 o 
   7  -1  16      632.28      484.59     85.38 o 
  -7   0  16      730.33      581.57     67.62 o 
  -6   0  16      133.67      198.37    126.52 o 
  -5   0  16      462.66      491.30     66.64 o 
  -4   0  16     1119.88     1157.08     49.69 o 
  -3   0  16     1307.82     1444.88     59.47 o 
  -2   0  16       31.77       14.05     22.01 o 
  -1   0  16      665.34      651.29     28.13 o 
   0   0  16      305.11      346.38     26.15 o 
   1   0  16     2070.97     1986.97     47.51 o 
   2   0  16      520.85      548.02     39.00 o 
   3   0  16       18.83        5.02     25.87 o 
   4   0  16      907.40      858.54     43.93 o 
   5   0  16     1068.96     1012.67     47.85 o 
   6   0  16      381.96      367.85     44.69 o 
   7   0  16       28.18       40.06     63.57 o 
  -7   1  16      216.01      259.62     60.12 o 
  -6   1  16     3179.18     3168.52    223.39 o 
  -5   1  16       14.27       -1.85     81.63 o 
  -4   1  16      209.58      255.96     31.33 o 
  -3   1  16     1329.07     1382.27     54.05 o 
  -2   1  16      249.26      268.34     24.70 o 
  -1   1  16      122.82      146.51     23.24 o 
   0   1  16      244.54      254.67     22.50 o 
   1   1  16      409.71      414.80     27.10 o 
   2   1  16     1320.74     1346.96     40.10 o 
   3   1  16      429.63      438.83     35.17 o 
   4   1  16     1091.34      942.20     45.74 o 
   5   1  16      189.75      145.05     29.79 o 
   6   1  16       27.13      -14.70     30.53 o 
   7   1  16      382.20      316.54     73.08 o 
  -7   2  16      941.81      929.78    107.46 o 
  -6   2  16      717.45      788.21     74.33 o 
  -5   2  16      503.56      461.06     63.96 o 
  -4   2  16      109.41      181.25     38.46 o 
  -3   2  16      957.55     1065.76     44.45 o 
  -2   2  16       25.22       93.27     22.18 o 
  -1   2  16      936.53      961.62     36.23 o 
   0   2  16        7.66       -0.88     18.74 o 
   1   2  16      854.76      763.49     32.56 o 
   2   2  16       56.84       91.10     26.36 o 
   3   2  16      136.11      135.87     29.19 o 
   4   2  16      902.30      849.77     84.08 o 
   5   2  16      686.42      661.79     38.84 o 
   6   2  16      697.79      745.24     40.47 o 
   7   2  16       61.95       20.18     62.41 o 
  -7   3  16       18.52      -57.89     57.89 o 
  -6   3  16      548.23      557.32     54.53 o 
  -5   3  16      556.43      564.98     91.26 o 
  -4   3  16     1423.52     1466.18     68.58 o 
  -3   3  16      352.57      421.68     37.72 o 
  -2   3  16     1665.82     1651.96     46.02 o 
  -1   3  16       40.68       65.33     24.85 o 
   0   3  16        6.26       -7.49     20.22 o 
   1   3  16      179.29      120.39     22.99 o 
   2   3  16      595.32      531.70     37.46 o 
   3   3  16      525.30      499.42     35.48 o 
   4   3  16      293.69      300.43     32.42 o 
   5   3  16      381.02      437.00     35.45 o 
   6   3  16     1090.19     1072.36     79.18 o 
   7   3  16     2064.95     2023.19    146.09 o 
  -7   4  16      393.21      341.62     64.10 o 
  -6   4  16        3.90      -39.88     39.88 o 
  -5   4  16       17.06       45.66     36.80 o 
  -4   4  16     1824.52     1818.10     56.37 o 
  -3   4  16      538.55      576.28     31.23 o 
  -2   4  16      105.82       84.76     22.57 o 
  -1   4  16      329.37      438.46     42.78 o 
   0   4  16      224.82      222.17     32.26 o 
   1   4  16        0.40      -15.03     19.85 o 
   2   4  16       19.34       57.62     22.89 o 
   3   4  16      415.53      460.32     36.64 o 
   4   4  16     1728.52     1658.61     59.70 o 
   5   4  16       73.79        9.73     32.40 o 
   6   4  16      459.79      441.22     35.63 o 
   7   4  16     1040.50     1092.22    108.81 o 
  -7   5  16       63.96       -5.92     54.82 o 
  -6   5  16     2174.70     2138.08     95.03 o 
  -5   5  16       44.66       24.54     29.03 o 
  -4   5  16      276.79      279.04     30.54 o 
  -3   5  16     1306.76     1204.26     45.99 o 
  -2   5  16     1651.75     1721.43     52.65 o 
  -1   5  16      880.13      904.27     57.15 o 
   0   5  16      415.66      396.40     26.83 o 
   1   5  16        4.91       16.94     24.56 o 
   2   5  16       82.64      130.17     28.67 o 
   3   5  16      782.44      779.19     50.28 o 
   4   5  16     1300.39     1204.86     83.99 o 
   5   5  16     1022.41      923.30     45.95 o 
   6   5  16      573.61      647.71     53.43 o 
   7   5  16      487.44      406.63     83.37 o 
  -7   6  16     1960.46     1853.10    388.46 o 
  -6   6  16      494.55      563.20     69.82 o 
  -5   6  16      339.90      310.63     21.72 o 
  -4   6  16      509.57      561.48     34.09 o 
  -3   6  16      111.03       95.57     41.23 o 
  -2   6  16      255.73      259.82     30.20 o 
  -1   6  16     2509.15     2501.85     66.73 o 
   0   6  16       80.96       94.89     23.35 o 
   1   6  16      516.71      546.81     35.10 o 
   2   6  16      202.39      191.75     31.87 o 
   3   6  16      255.66      163.95     30.96 o 
   4   6  16      618.63      530.09     38.39 o 
   5   6  16      119.18      136.10     30.50 o 
   6   6  16       78.87      103.71     37.12 o 
   7   6  16      222.43      209.27     78.65 o 
  -6   7  16     2228.06     2178.41    138.51 o 
  -5   7  16       48.11       33.24     18.67 o 
  -4   7  16     1389.35     1388.79     50.18 o 
  -3   7  16      343.61      354.87     47.14 o 
  -2   7  16     5549.31     5639.21    149.94 o 
  -1   7  16       42.69       33.83     26.08 o 
   0   7  16      408.40      414.16     32.10 o 
   1   7  16     1244.97     1187.53     72.38 o 
   2   7  16     1188.24     1143.84     51.16 o 
   3   7  16       41.78      100.17     30.56 o 
   4   7  16      434.34      392.89     70.22 o 
   5   7  16      957.33      975.23     47.79 o 
   6   7  16      115.20       55.50     38.10 o 
   7   7  16     1290.29     1268.31    117.47 o 
  -6   8  16       87.03       76.38     58.76 o 
  -5   8  16       28.18       65.65     36.28 o 
  -4   8  16        5.35       48.34     49.07 o 
  -3   8  16     4190.01     4501.67    142.49 o 
  -2   8  16     1251.15     1269.92     72.87 o 
  -1   8  16       64.73        2.99     28.44 o 
   0   8  16       83.73      107.53     28.49 o 
   1   8  16        6.37      -24.04     24.04 o 
   2   8  16      127.96      107.96     31.40 o 
   3   8  16        8.35      -33.57     39.08 o 
   4   8  16       14.60       -8.70     29.77 o 
   5   8  16       15.16       41.34     33.16 o 
   6   8  16      995.31      954.17     62.20 o 
   7   8  16     1311.98     1515.63    129.92 o 
  -6   9  16      115.86      168.46     61.65 o 
  -5   9  16       71.59      205.86     34.03 o 
  -4   9  16      231.23      284.49     55.02 o 
  -3   9  16      295.27      350.06     48.76 o 
  -2   9  16     4109.83     4302.15    152.59 o 
  -1   9  16      355.05      335.38     36.55 o 
   0   9  16      915.69      894.72     60.26 o 
   1   9  16       80.16       47.18     26.42 o 
   2   9  16       23.91      -16.22     29.73 o 
   3   9  16      344.56      380.35     38.44 o 
   4   9  16        9.84       -7.70     29.44 o 
   5   9  16     1663.51     1487.96     59.89 o 
   6   9  16      893.60      828.97     58.76 o 
  -5  10  16      297.42      300.44     39.13 o 
  -4  10  16       10.69      -10.32     45.41 o 
  -3  10  16     1616.38     1755.92     83.69 o 
  -2  10  16      911.40      886.24     54.57 o 
  -1  10  16       53.17       36.83     36.36 o 
   0  10  16       20.79      -25.68     30.63 o 
   1  10  16      367.21      388.48     39.09 o 
   2  10  16      223.95      179.16     29.99 o 
   3  10  16      123.71      109.24     34.10 o 
   4  10  16      225.38      209.72     34.64 o 
   5  10  16       59.56       25.20     36.30 o 
   6  10  16       26.13       -6.59     43.39 o 
  -5  11  16       50.93      233.56     82.36 o 
  -4  11  16      225.61      228.72     49.46 o 
  -3  11  16      216.39      314.18     48.44 o 
  -2  11  16     1094.11     1086.79    102.35 o 
  -1  11  16       63.22       34.66     36.94 o 
   0  11  16      539.10      521.47     49.41 o 
   1  11  16       35.03       28.09     31.82 o 
   2  11  16       45.00       28.78     28.31 o 
   3  11  16      115.77      149.01     35.20 o 
   4  11  16      302.84      279.75     47.52 o 
   5  11  16      834.80      811.01     53.84 o 
   6  11  16      202.07      199.74     46.79 o 
  -4  12  16      170.92      365.57     87.70 o 
  -3  12  16     2667.76     2912.94    155.95 o 
  -2  12  16      796.91      837.75     73.39 o 
  -1  12  16      124.74      156.32     42.50 o 
   0  12  16        7.95       10.10     38.81 o 
   1  12  16      452.28      491.16     50.55 o 
   2  12  16       57.49       25.84     46.35 o 
   3  12  16     1066.83     1105.07     63.33 o 
   4  12  16      421.99      428.11     47.28 o 
   5  12  16      104.06       94.87     55.81 o 
  -3  13  16      412.93      517.36     66.37 o 
  -2  13  16      270.04      257.73     58.68 o 
  -1  13  16       39.26       66.06     44.86 o 
   0  13  16     1219.78     1305.97     69.76 o 
   1  13  16        5.76      -34.60     38.54 o 
   2  13  16       63.16      127.68     42.01 o 
   3  13  16       30.71       -2.46     40.61 o 
   4  13  16     1344.12     1309.18     68.95 o 
  -2  14  16       34.86       62.47     57.48 o 
  -1  14  16      129.50       88.08     43.15 o 
   0  14  16       30.42       84.61     42.55 o 
   1  14  16     1133.29     1124.80     67.55 o 
   2  14  16      450.63      464.57     52.42 o 
   3  14  16     1478.97     1431.41     61.24 o 
  -2  -8  17      119.35      106.57     41.14 o 
  -1  -8  17        0.90       -5.11     40.96 o 
   0  -8  17      609.43      739.75     50.17 o 
   1  -8  17       46.21      144.89     37.75 o 
   2  -8  17      641.78      661.77     48.98 o 
  -4  -7  17      101.07      165.87     43.95 o 
  -3  -7  17       17.10      -12.70     50.55 o 
  -2  -7  17      199.16      152.55     32.47 o 
  -1  -7  17       35.48       53.02     34.06 o 
   0  -7  17      216.36      211.63     37.43 o 
   1  -7  17      227.88      269.39     38.93 o 
   2  -7  17      123.27       90.26     36.46 o 
   3  -7  17      267.04      243.29     35.45 o 
  -4  -6  17      266.77      218.21     69.90 o 
  -3  -6  17       32.15      -43.91     52.82 o 
  -2  -6  17      323.52      327.00     34.92 o 
  -1  -6  17      307.04      326.88     46.93 o 
   0  -6  17      108.74      109.59     34.38 o 
   1  -6  17       53.69       51.26     56.96 o 
   2  -6  17      113.17      118.76     33.58 o 
   3  -6  17        4.94      -21.76     29.10 o 
   4  -6  17      254.77      187.27     42.77 o 
  -5  -5  17       11.07       71.12     63.57 o 
  -4  -5  17       45.37       33.20     38.97 o 
  -3  -5  17      136.80      178.09     38.72 o 
  -2  -5  17      167.33      125.77     30.20 o 
  -1  -5  17      258.21      285.65     36.07 o 
   0  -5  17        9.94       -7.31     30.16 o 
   1  -5  17      134.34      112.51     30.26 o 
   2  -5  17     1511.14     1416.93     62.60 o 
   3  -5  17       87.50      125.67     31.19 o 
   4  -5  17       10.18       -2.45     33.56 o 
   5  -5  17      572.94      528.62     49.04 o 
  -5  -4  17     1700.82     1789.82    114.87 o 
  -4  -4  17      500.73      469.10     46.50 o 
  -3  -4  17       25.16      -21.22     36.17 o 
  -2  -4  17      380.73      442.73     34.97 o 
  -1  -4  17      204.00      206.31     28.57 o 
   0  -4  17        8.28       -1.68     25.50 o 
   1  -4  17      682.55      663.00     39.12 o 
   2  -4  17      970.14      966.86     44.86 o 
   3  -4  17      100.57       90.89     28.82 o 
   4  -4  17      234.93      303.82     49.30 o 
   5  -4  17      222.21      319.16     43.60 o 
  -6  -3  17      713.44      776.71     80.58 o 
  -5  -3  17       37.67       15.53    104.95 o 
  -4  -3  17      168.56      162.41     44.29 o 
  -3  -3  17      232.83      225.13     36.16 o 
  -2  -3  17      509.12      531.38     31.85 o 
  -1  -3  17        4.35       16.03     23.57 o 
   0  -3  17      245.24      264.86     31.05 o 
   1  -3  17       44.35       47.44     27.15 o 
   2  -3  17      795.85      760.19     48.20 o 
   3  -3  17      150.58      119.75     29.40 o 
   4  -3  17       16.17       -2.33     30.76 o 
   5  -3  17      409.29      432.09     44.77 o 
   6  -3  17      508.65      500.95     54.97 o 
  -6  -2  17      170.70       87.21     58.41 o 
  -5  -2  17      291.50      284.18     28.58 o 
  -4  -2  17      237.90      215.44     41.33 o 
  -3  -2  17       76.32        1.56     45.66 o 
  -2  -2  17        0.22       21.09     32.90 o 
  -1  -2  17     3850.79     3892.04     79.76 o 
   0  -2  17       86.25       96.14     25.17 o 
   1  -2  17      171.73      200.90     29.37 o 
   2  -2  17      305.58      334.82     32.06 o 
   3  -2  17       27.40       26.81     26.93 o 
   4  -2  17      398.32      420.69     38.87 o 
   5  -2  17      128.53       85.73     32.47 o 
   6  -2  17      782.32      759.57     69.41 o 
  -6  -1  17      611.50      789.06     78.78 o 
  -5  -1  17       14.41        5.77     39.80 o 
  -4  -1  17        4.31        1.19     28.00 o 
  -3  -1  17       83.65      106.39     32.12 o 
  -2  -1  17     1124.28     1104.34     49.32 o 
  -1  -1  17        1.01       19.72     21.53 o 
   0  -1  17     1050.81      993.56     53.46 o 
   1  -1  17      447.30      470.82     33.87 o 
   2  -1  17      433.99      468.05     48.68 o 
   3  -1  17      297.54      304.25     31.58 o 
   4  -1  17      206.91      265.85     33.67 o 
   5  -1  17       93.26       68.77     31.65 o 
   6  -1  17      425.86      523.51     72.54 o 
  -6   0  17       24.60      -52.75     52.75 o 
  -5   0  17      372.32      413.44     91.45 o 
  -4   0  17        3.26      -27.60     27.60 o 
  -3   0  17        6.61       43.48     30.56 o 
  -2   0  17       12.45      -19.36     25.42 o 
  -1   0  17     2337.54     2207.30     54.31 o 
   0   0  17       27.92       21.42     20.38 o 
   1   0  17      663.21      673.50     58.30 o 
   2   0  17     2184.93     2235.24     62.18 o 
   3   0  17       61.18       98.20     43.41 o 
   4   0  17       90.96      102.09     32.69 o 
   5   0  17      492.99      470.46     37.85 o 
   6   0  17      180.18      232.28     43.02 o 
   7   0  17       86.11      105.80     68.06 o 
  -6   1  17       10.38      -51.16     51.16 o 
  -5   1  17       20.28       -5.10     36.13 o 
  -4   1  17       37.29       18.85     27.89 o 
  -3   1  17     1148.18     1109.54     64.97 o 
  -2   1  17       54.28       87.45     27.86 o 
  -1   1  17        5.94        4.22     21.55 o
[truncated: 40,752 more chars]
